# Supplementary material for: The HER2 phenotype of circulating tumor cells in HER2-positive early breast cancer: A translational research project of a prospective randomized phase III trial
Source: PLoS One. 2017 Jun 6;12(6):e0173593. doi: 10.1371/journal.pone.0173593 (PMC5460789; doi:10.1371/journal.pone.0173593)
Supplement: S2 File — (XLSX) [file pone.0173593.s002.xlsx]

## Sheet: SUCCESSB_daten_bereinigt_220120
PATIENT_ID	AGE	STADIUM_T	STADIUM_N	ESTRO_STATUS	PROG_STATUS	GRADING	HISTOLOGIE	MENO	CHEMOTHERAPY	CTC_NUMBER	CTC_HER2-_NUMBER	CTC_HER2+_NUMBER	CTC_HER2++_NUMBER	CTC_HER2+++_NUMBER
497	75	pT1	pN+	ER+	PR+	G3 (poor differentiated)	invasive ductal	post	FEC/Docetaxel	0	0	0	0	0
637	56	pT4	pN+	ER-	PR-	G2 (moderately differentiated)	other invasive epithelial breast cancer	post	FEC/Docetaxel plus Gemcitabine	0	0	0	0	0
330	52	pT1	pN+	ER+	PR+	G1 (well differentiated)	invasive ductal	pre	FEC/Docetaxel	0	0	0	0	0
460	60	pT1	pN+	ER+	PR+	G2 (moderately differentiated)	invasive ductal	post	FEC/Docetaxel	0	0	0	0	0
509	49	pT1	pN0	ER-	PR-	G3 (poor differentiated)	other invasive epithelial breast cancer	pre	FEC/Docetaxel	0	0	0	0	0
619	51	pT2	pN0	ER+	PR+	G2 (moderately differentiated)	other invasive epithelial breast cancer	pre	FEC/Docetaxel	0	0	0	0	0
533	55	pT1	pN0	ER-	PR-	G3 (poor differentiated)	invasive ductal	post	FEC/Docetaxel plus Gemcitabine	0	0	0	0	0
352	30	pT1	pN0	ER+	PR+	G3 (poor differentiated)	other invasive epithelial breast cancer	pre	FEC/Docetaxel plus Gemcitabine	0	0	0	0	0
411	46	pT1	pN0	ER+	PR+	G3 (poor differentiated)	other invasive epithelial breast cancer	pre	FEC/Docetaxel	0	0	0	0	0
418	39	pT2	pN+	ER+	PR+	G3 (poor differentiated)	other invasive epithelial breast cancer	pre	FEC/Docetaxel plus Gemcitabine	0	0	0	0	0
427	42	pT1	pN0	ER+	PR+	G3 (poor differentiated)	other invasive epithelial breast cancer	pre	FEC/Docetaxel plus Gemcitabine	0	0	0	0	0
61	54	pT2	pN+	ER+	PR+	G2 (moderately differentiated)	other invasive epithelial breast cancer	post	FEC/Docetaxel	0	0	0	0	0
390	49	pT1	pN0	ER+	PR+	G3 (poor differentiated)	other invasive epithelial breast cancer	pre	FEC/Docetaxel	0	0	0	0	0
521	53							post	FEC/Docetaxel plus Gemcitabine	0	0	0	0	0
522	49							post	FEC/Docetaxel	0	0	0	0	0
711	48							post	FEC/Docetaxel plus Gemcitabine	0	0	0	0	0
30	62	pT1	pN+	ER+	PR+	G3 (poor differentiated)	other invasive epithelial breast cancer	post	FEC/Docetaxel	0	0	0	0	0
81	65	pT1	pN+	ER+	PR+	G3 (poor differentiated)	other invasive epithelial breast cancer	post	FEC/Docetaxel	0	0	0	0	0
38	49	pT2	pN0	ER+	PR+	G3 (poor differentiated)	invasive ductal	pre	FEC/Docetaxel	0	0	0	0	0
241	62	pT3	pN0	ER+	PR-	G2 (moderately differentiated)	invasive ductal	post	FEC/Docetaxel	0	0	0	0	0
271	48	pT1	pN0	ER-	PR-	G3 (poor differentiated)	other invasive epithelial breast cancer	pre	FEC/Docetaxel plus Gemcitabine	0	0	0	0	0
471	55	pT2	pN0	ER-	PR-	G3 (poor differentiated)	other invasive epithelial breast cancer	post	FEC/Docetaxel plus Gemcitabine	0	0	0	0	0
543	55	pT3	pN+	ER+	PR+	G3 (poor differentiated)	invasive ductal	post	FEC/Docetaxel	0	0	0	0	0
592	64	pT1	pN+	ER-	PR-	G3 (poor differentiated)	other invasive epithelial breast cancer	post	FEC/Docetaxel plus Gemcitabine	0	0	0	0	0
661	61	pT2	pN+	ER+	PR+	G3 (poor differentiated)	other invasive epithelial breast cancer	post	FEC/Docetaxel	0	0	0	0	0
73	54	pT1	pN0	ER+	PR+	G3 (poor differentiated)	other invasive epithelial breast cancer	post	FEC/Docetaxel plus Gemcitabine	0	0	0	0	0
112	51	pT1	pN0	ER-	PR-	G3 (poor differentiated)	other invasive epithelial breast cancer	post	FEC/Docetaxel plus Gemcitabine	0	0	0	0	0
286	45	pT1	pN+	ER+	PR+	G2 (moderately differentiated)	other invasive epithelial breast cancer	pre	FEC/Docetaxel plus Gemcitabine	0	0	0	0	0
311	37	pT1	pN+	ER-	PR+	G3 (poor differentiated)	other invasive epithelial breast cancer	pre	FEC/Docetaxel	0	0	0	0	0
576	60	pT1	pN0	ER-	PR-	G3 (poor differentiated)	other invasive epithelial breast cancer	post	FEC/Docetaxel	0	0	0	0	0
714	74	pT2	pN+	ER+	PR+	G3 (poor differentiated)	other invasive epithelial breast cancer	post	FEC/Docetaxel plus Gemcitabine	0	0	0	0	0
446	44	pT2	pN0	ER+	PR+	G2 (moderately differentiated)	other invasive epithelial breast cancer	post	FEC/Docetaxel	0	0	0	0	0
214	42	pT2	pN+	ER+	PR+	G2 (moderately differentiated)	other invasive epithelial breast cancer	pre	FEC/Docetaxel plus Gemcitabine	0	0	0	0	0
238	56	pT2	pN+	ER+	PR-	G2 (moderately differentiated)	other invasive epithelial breast cancer	post	FEC/Docetaxel	0	0	0	0	0
435	70	pT2	pN+	ER+	PR-	G3 (poor differentiated)	other invasive epithelial breast cancer	post	FEC/Docetaxel plus Gemcitabine	0	0	0	0	0
436	57	pT2	pN0	ER+	PR+	G3 (poor differentiated)	other invasive epithelial breast cancer	post	FEC/Docetaxel plus Gemcitabine	0	0	0	0	0
444	42	pT2	pN0	ER+	PR+	G1 (well differentiated)	other invasive epithelial breast cancer	pre	FEC/Docetaxel	0	0	0	0	0
487	66	pT2	pN+	ER-	PR+	G3 (poor differentiated)	other invasive epithelial breast cancer	post	FEC/Docetaxel plus Gemcitabine	0	0	0	0	0
787	43	pT1	pN0	ER-	PR+	G3 (poor differentiated)	other invasive epithelial breast cancer	pre	FEC/Docetaxel	0	0	0	0	0
127	70	pT2	pN0	ER-	PR-	G3 (poor differentiated)	other invasive epithelial breast cancer	post	FEC/Docetaxel	0	0	0	0	0
233	69							post	FEC/Docetaxel plus Gemcitabine	0	0	0	0	0
295	46	pT1	pN+	ER+	PR+	G3 (poor differentiated)	invasive ductal	pre	FEC/Docetaxel	0	0	0	0	0
355	58	pT1	pN0	ER-	PR-	G3 (poor differentiated)	invasive ductal	post	FEC/Docetaxel	0	0	0	0	0
479	56	pT2	pN+	ER+	PR+	G2 (moderately differentiated)	invasive lobular	post	FEC/Docetaxel	0	0	0	0	0
604	51	pT2	pN0	ER+	PR+	G2 (moderately differentiated)	invasive lobular	post	FEC/Docetaxel	0	0	0	0	0
607	49							pre	FEC/Docetaxel	0	0	0	0	0
625	53	pT1	pN0	ER+	PR-	G2 (moderately differentiated)	invasive ductal	post	FEC/Docetaxel	0	0	0	0	0
647	62							post	FEC/Docetaxel	0	0	0	0	0
720	70							post	FEC/Docetaxel	0	0	0	0	0
721	59							post	FEC/Docetaxel plus Gemcitabine	0	0	0	0	0
144	53	pT1	pN+	ER+	PR+	G2 (moderately differentiated)	invasive ductal	pre	FEC/Docetaxel plus Gemcitabine	0	0	0	0	0
184	69	pT2	pN0	ER+	PR+	G3 (poor differentiated)	invasive lobular	post	FEC/Docetaxel plus Gemcitabine	0	0	0	0	0
262	72							post	FEC/Docetaxel plus Gemcitabine	0	0	0	0	0
402	56							post	FEC/Docetaxel plus Gemcitabine	0	0	0	0	0
507	58	pT1	pN+	ER+		G3 (poor differentiated)	invasive ductal	post	FEC/Docetaxel plus Gemcitabine	0	0	0	0	0
535	67	pT2	pN0	ER-	PR-	G2 (moderately differentiated)	invasive ductal	post	FEC/Docetaxel	0	0	0	0	0
589	55	pT2	pN0			G2 (moderately differentiated)	invasive ductal	post	FEC/Docetaxel	0	0	0	0	0
626	48							pre	FEC/Docetaxel	0	0	0	0	0
762	56							post	FEC/Docetaxel	0	0	0	0	0
194	66	pT2	pN0	ER-	PR-	G3 (poor differentiated)	other invasive epithelial breast cancer	post	FEC/Docetaxel plus Gemcitabine	0	0	0	0	0
414	55	pT2	pN0	ER-	PR-	G3 (poor differentiated)	other invasive epithelial breast cancer	post	FEC/Docetaxel	0	0	0	0	0
733	62	pT2	pN0	ER-	PR-	G3 (poor differentiated)	other invasive epithelial breast cancer	post	FEC/Docetaxel	0	0	0	0	0
13	45	pT2	pN0	ER+	PR+	G3 (poor differentiated)	invasive ductal	pre	FEC/Docetaxel plus Gemcitabine	0	0	0	0	0
28	72	pT2	pN+	ER+	PR-	G3 (poor differentiated)	other invasive epithelial breast cancer	post	FEC/Docetaxel	0	0	0	0	0
296	70	pT2	pN0	ER+	PR+	G2 (moderately differentiated)	other invasive epithelial breast cancer	post	FEC/Docetaxel	0	0	0	0	0
304	69	pT2	pN+	ER+	PR-	G2 (moderately differentiated)	other invasive epithelial breast cancer	post	FEC/Docetaxel	0	0	0	0	0
678	57	pT1	pN+	ER-	PR-	G3 (poor differentiated)	invasive ductal	post	FEC/Docetaxel	0	0	0	0	0
368	67	pT1	pN+	ER-	PR-	G3 (poor differentiated)	other invasive epithelial breast cancer	post	FEC/Docetaxel	0	0	0	0	0
386	60	pT3	pN+	ER+	PR-	G3 (poor differentiated)	other invasive epithelial breast cancer	post	FEC/Docetaxel plus Gemcitabine	0	0	0	0	0
403	62	pT3	pN0	ER+	PR+	G3 (poor differentiated)	invasive lobular	post	FEC/Docetaxel	0	0	0	0	0
461	44	pT3	pN+	ER-	PR-	G2 (moderately differentiated)	other invasive epithelial breast cancer	post	FEC/Docetaxel plus Gemcitabine	0	0	0	0	0
555	70	pT2	pN0	ER-	PR+	G3 (poor differentiated)	other invasive epithelial breast cancer	post	FEC/Docetaxel plus Gemcitabine	0	0	0	0	0
579	57	pT2	pN0	ER+	PR-	G3 (poor differentiated)	other invasive epithelial breast cancer	post	FEC/Docetaxel	0	0	0	0	0
715	51	pT1	pN0	ER-	PR+	G3 (poor differentiated)	other invasive epithelial breast cancer	post	FEC/Docetaxel plus Gemcitabine	0	0	0	0	0
353	58	pT2	pN+	ER+	PR+	G3 (poor differentiated)	other invasive epithelial breast cancer	pre	FEC/Docetaxel	0	0	0	0	0
718	62	pT1	pN0	ER+	PR+	G2 (moderately differentiated)	other invasive epithelial breast cancer	post	FEC/Docetaxel plus Gemcitabine	0	0	0	0	0
505	45	pT1	pN0	ER-	PR-	G3 (poor differentiated)	other invasive epithelial breast cancer	pre	FEC/Docetaxel plus Gemcitabine	0	0	0	0	0
534	55	pT1	pN0	ER-	PR+	G3 (poor differentiated)	other invasive epithelial breast cancer	post	FEC/Docetaxel	0	0	0	0	0
629	65	pT1	pN+	ER-	PR-	G2 (moderately differentiated)	other invasive epithelial breast cancer	post	FEC/Docetaxel plus Gemcitabine	0	0	0	0	0
747	60	pT1	pN0	ER+	PR-	G3 (poor differentiated)	other invasive epithelial breast cancer	post	FEC/Docetaxel	0	0	0	0	0
12	63	pT2	pN+	ER+	PR+	G3 (poor differentiated)	invasive ductal	post	FEC/Docetaxel plus Gemcitabine	0	0	0	0	0
264	56	pT1	pN0	ER-	PR-	G3 (poor differentiated)	other invasive epithelial breast cancer	post	FEC/Docetaxel	0	0	0	0	0
277	43	pT4	pN+	ER+	PR+	G2 (moderately differentiated)	invasive ductal	pre	FEC/Docetaxel plus Gemcitabine	0	0	0	0	0
279	52	pT1	pN0	ER-	PR-	G3 (poor differentiated)	other invasive epithelial breast cancer	post	FEC/Docetaxel	0	0	0	0	0
285	61	pT2	pN0	ER+	PR+	G3 (poor differentiated)	other invasive epithelial breast cancer	post	FEC/Docetaxel plus Gemcitabine	0	0	0	0	0
324	53	pT1	pN0	ER+	PR+	G3 (poor differentiated)	invasive ductal	post	FEC/Docetaxel plus Gemcitabine	0	0	0	0	0
325	68	pT2	pN+	ER+	PR+	G2 (moderately differentiated)	invasive ductal	post	FEC/Docetaxel	0	0	0	0	0
440	70	pT1	pN0	ER+	PR-	G3 (poor differentiated)	other invasive epithelial breast cancer	post	FEC/Docetaxel	0	0	0	0	0
110	55	pT2	pN+	ER-	PR-	G3 (poor differentiated)	other invasive epithelial breast cancer	post	FEC/Docetaxel	0	0	0	0	0
345	36	pT1	pN0	ER+	PR+	G3 (poor differentiated)	other invasive epithelial breast cancer	pre	FEC/Docetaxel	0	0	0	0	0
371	42	pT1	pN+	ER+	PR-	G2 (moderately differentiated)	other invasive epithelial breast cancer	pre	FEC/Docetaxel plus Gemcitabine	0	0	0	0	0
652	48							pre	FEC/Docetaxel	0	0	0	0	0
69	55	pT2	pN0	ER+	PR+	G2 (moderately differentiated)	other invasive epithelial breast cancer	post	FEC/Docetaxel plus Gemcitabine	0	0	0	0	0
106	56	pT1	pN0	ER+	PR-	G3 (poor differentiated)	other invasive epithelial breast cancer	post	FEC/Docetaxel	0	0	0	0	0
174	62	pT1	pN0	ER+	PR-		other invasive epithelial breast cancer	post	FEC/Docetaxel plus Gemcitabine	0	0	0	0	0
360	60	pT1	pN0	ER-	PR+	G3 (poor differentiated)	invasive ductal	post	FEC/Docetaxel	0	0	0	0	0
379	54	pT1	pN0	ER+	PR+	G3 (poor differentiated)	other invasive epithelial breast cancer	post	FEC/Docetaxel plus Gemcitabine	0	0	0	0	0
382	68	pT1	pN0	ER+	PR-	G3 (poor differentiated)	other invasive epithelial breast cancer	post	FEC/Docetaxel plus Gemcitabine	0	0	0	0	0
393	40	pT1	pN+	ER+	PR+	G3 (poor differentiated)	invasive lobular	pre	FEC/Docetaxel	0	0	0	0	0
423	53	pT1	pN+	ER+	PR+	G2 (moderately differentiated)	invasive ductal	post	FEC/Docetaxel	0	0	0	0	0
434	55	pT2	pN0	ER-	PR-	G3 (poor differentiated)	other invasive epithelial breast cancer	post	FEC/Docetaxel	0	0	0	0	0
443	57	pT1	pN0	ER+	PR+	G3 (poor differentiated)	other invasive epithelial breast cancer	post	FEC/Docetaxel plus Gemcitabine	0	0	0	0	0
465	40	pT1	pN+	ER+	PR+	G3 (poor differentiated)	invasive ductal	pre	FEC/Docetaxel plus Gemcitabine	0	0	0	0	0
124	62	pT2	pN+	ER+	PR-	G2 (moderately differentiated)	invasive ductal	post	FEC/Docetaxel	0	0	0	0	0
136	61	pT2	pN+	ER+	PR+	G2 (moderately differentiated)	other invasive epithelial breast cancer	post	FEC/Docetaxel plus Gemcitabine	0	0	0	0	0
245	65	pT3	pN+	ER+	PR+	G2 (moderately differentiated)	invasive ductal	post	FEC/Docetaxel	0	0	0	0	0
504	73	pT2	pN+	ER+	PR-	G2 (moderately differentiated)	other invasive epithelial breast cancer	post	FEC/Docetaxel	0	0	0	0	0
557	51	pT1	pN+	ER+	PR+	G3 (poor differentiated)	invasive ductal	pre	FEC/Docetaxel plus Gemcitabine	0	0	0	0	0
580	72	pT1	pN0	ER-	PR-	G3 (poor differentiated)	invasive ductal	post	FEC/Docetaxel plus Gemcitabine	0	0	0	0	0
87	45	pT1	pN0	ER+	PR+		invasive ductal	pre	FEC/Docetaxel plus Gemcitabine	0	0	0	0	0
280	44	pT2	pN+	ER-	PR+	G3 (poor differentiated)	invasive ductal	pre	FEC/Docetaxel	0	0	0	0	0
328	55	pT1	pN+	ER+	PR-	G2 (moderately differentiated)	other invasive epithelial breast cancer	post	FEC/Docetaxel plus Gemcitabine	0	0	0	0	0
681	47	pT2	pN+	ER-	PR-	G2 (moderately differentiated)	other invasive epithelial breast cancer	pre	FEC/Docetaxel plus Gemcitabine	0	0	0	0	0
189	47	pT2	pN0	ER+	PR+	G2 (moderately differentiated)	invasive ductal	pre	FEC/Docetaxel plus Gemcitabine	0	0	0	0	0
467	44	pT2	pN+	ER+	PR+	G3 (poor differentiated)	invasive ductal	pre	FEC/Docetaxel	0	0	0	0	0
301	56	pT2	pN0	ER+	PR+	G3 (poor differentiated)	other invasive epithelial breast cancer	post	FEC/Docetaxel plus Gemcitabine	0	0	0	0	0
308	39	pT2	pN0	ER+	PR+	G3 (poor differentiated)	other invasive epithelial breast cancer	pre	FEC/Docetaxel plus Gemcitabine	0	0	0	0	0
317	60	pT1	pN+	ER+	PR+	G2 (moderately differentiated)	other invasive epithelial breast cancer	post	FEC/Docetaxel plus Gemcitabine	0	0	0	0	0
333	56	pT2	pN+	ER-	PR-	G3 (poor differentiated)	other invasive epithelial breast cancer	post	FEC/Docetaxel	0	0	0	0	0
421	47	pT2	pN0	ER+	PR+	G2 (moderately differentiated)	other invasive epithelial breast cancer	pre	FEC/Docetaxel plus Gemcitabine	0	0	0	0	0
486	67	pT1	pN+	ER-	PR-	G3 (poor differentiated)	other invasive epithelial breast cancer	post	FEC/Docetaxel	0	0	0	0	0
650	60	pT1	pN+	ER+	PR+	G3 (poor differentiated)	other invasive epithelial breast cancer	post	FEC/Docetaxel plus Gemcitabine	0	0	0	0	0
688	57	pT2	pN0	ER+	PR-	G2 (moderately differentiated)	other invasive epithelial breast cancer	post	FEC/Docetaxel	0	0	0	0	0
433	46	pT2	pN0	ER+	PR+	G2 (moderately differentiated)	invasive ductal	pre	FEC/Docetaxel	0	0	0	0	0
602	41	pT2	pN+	ER+	PR+	G2 (moderately differentiated)	invasive ductal	pre	FEC/Docetaxel	0	0	0	0	0
151	61	pT2	pN0	ER+	PR-	G3 (poor differentiated)	invasive ductal	post	FEC/Docetaxel	0	0	0	0	0
152	50	pT1	pN0	ER+	PR-	G3 (poor differentiated)	other invasive epithelial breast cancer	pre	FEC/Docetaxel plus Gemcitabine	0	0	0	0	0
536	57	pT2	pN0	ER-	PR-	G3 (poor differentiated)	invasive ductal	post	FEC/Docetaxel plus Gemcitabine	0	0	0	0	0
605	69	pT2	pN+	ER+	PR+	G3 (poor differentiated)	invasive ductal	post	FEC/Docetaxel plus Gemcitabine	0	0	0	0	0
765	52	pT3	pN0	ER+	PR+	G2 (moderately differentiated)	invasive ductal	post	FEC/Docetaxel plus Gemcitabine	0	0	0	0	0
464	44	pT1	pN0	ER-	PR-	G3 (poor differentiated)	invasive ductal	pre	FEC/Docetaxel plus Gemcitabine	0	0	0	0	0
468	69	pT1	pN+	ER+	PR+		invasive lobular	post	FEC/Docetaxel plus Gemcitabine	0	0	0	0	0
540	58	pT1	pN0	ER-	PR-	G2 (moderately differentiated)	other invasive epithelial breast cancer	post	FEC/Docetaxel plus Gemcitabine	0	0	0	0	0
726	56	pT1	pN0	ER-	PR-	G3 (poor differentiated)	other invasive epithelial breast cancer	post	FEC/Docetaxel plus Gemcitabine	0	0	0	0	0
50	48	pT1	pN+	ER-	PR+	G3 (poor differentiated)	other invasive epithelial breast cancer	pre	FEC/Docetaxel plus Gemcitabine	0	0	0	0	0
141	45	pT1	pN0	ER-	PR+	G2 (moderately differentiated)	invasive ductal	pre	FEC/Docetaxel plus Gemcitabine	0	0	0	0	0
185	69	pT1	pN0	ER-	PR+	G3 (poor differentiated)	invasive ductal	post	FEC/Docetaxel	0	0	0	0	0
193	60	pT1	pN0	ER-	PR-	G3 (poor differentiated)	invasive ductal	post	FEC/Docetaxel	0	0	0	0	0
412	71	pT2	pN+	ER+	PR+	G3 (poor differentiated)	invasive ductal	post	FEC/Docetaxel	0	0	0	0	0
472	50	pT1	pN+	ER-	PR-	G3 (poor differentiated)	invasive ductal	post	FEC/Docetaxel plus Gemcitabine	0	0	0	0	0
478	54	pT2	pN+	ER+	PR+	G3 (poor differentiated)	invasive ductal	post	FEC/Docetaxel plus Gemcitabine	0	0	0	0	0
671	48	pT2	pN0	ER-	PR-	G3 (poor differentiated)	other invasive epithelial breast cancer	pre	FEC/Docetaxel plus Gemcitabine	0	0	0	0	0
677	51	pT2	pN0	ER+	PR+	G2 (moderately differentiated)	invasive ductal	pre	FEC/Docetaxel plus Gemcitabine	0	0	0	0	0
716	43	pT1	pN0	ER+	PR+	G2 (moderately differentiated)	other invasive epithelial breast cancer	pre	FEC/Docetaxel	0	0	0	0	0
763	66	pT2	pN0	ER-	PR-	G2 (moderately differentiated)	other invasive epithelial breast cancer	post	FEC/Docetaxel	0	0	0	0	0
775	49	pT1	pN0	ER+	PR-	G2 (moderately differentiated)	other invasive epithelial breast cancer	post	FEC/Docetaxel	0	0	0	0	0
119	61	pT1	pN+	ER-	PR-	G3 (poor differentiated)	other invasive epithelial breast cancer	post	FEC/Docetaxel	0	0	0	0	0
261	62	pT2	pN+	ER-	PR-	G3 (poor differentiated)	other invasive epithelial breast cancer	post	FEC/Docetaxel	0	0	0	0	0
363	46	pT2	pN0	ER+	PR+	G3 (poor differentiated)	other invasive epithelial breast cancer	pre	FEC/Docetaxel	0	0	0	0	0
503	40	pT1	pN+	ER+	PR+	G3 (poor differentiated)	other invasive epithelial breast cancer	pre	FEC/Docetaxel	0	0	0	0	0
603	62	pT2	pN+	ER+	PR-	G2 (moderately differentiated)	other invasive epithelial breast cancer	post	FEC/Docetaxel	0	0	0	0	0
613	70	pT1	pN+	ER-	PR-	G2 (moderately differentiated)	other invasive epithelial breast cancer	post	FEC/Docetaxel plus Gemcitabine	0	0	0	0	0
662	70	pT1	pN0	ER-	PR-	G3 (poor differentiated)	other invasive epithelial breast cancer	post	FEC/Docetaxel plus Gemcitabine	0	0	0	0	0
734	52	pT1	pN+	ER+	PR+	G2 (moderately differentiated)	other invasive epithelial breast cancer	post	FEC/Docetaxel plus Gemcitabine	0	0	0	0	0
365	57	pT1	pN+	ER-	PR-	G2 (moderately differentiated)	invasive ductal	post	FEC/Docetaxel plus Gemcitabine	0	0	0	0	0
407	51	pT2	pN0	ER+	PR+	G3 (poor differentiated)	invasive ductal	pre	FEC/Docetaxel	0	0	0	0	0
450	65	pT1	pN0	ER-	PR-	G3 (poor differentiated)	invasive ductal	post	FEC/Docetaxel	0	0	0	0	0
482	55	pT1	pN0	ER-	PR-	G2 (moderately differentiated)	invasive ductal	pre	FEC/Docetaxel	0	0	0	0	0
506	46	pT1	pN0	ER+	PR+	G3 (poor differentiated)	other invasive epithelial breast cancer	pre	FEC/Docetaxel plus Gemcitabine	0	0	0	0	0
529	58	pT1	pN0	ER-	PR+	G3 (poor differentiated)	invasive ductal	post	FEC/Docetaxel	0	0	0	0	0
593	62	pT2	pN+	ER+	PR+	G3 (poor differentiated)	other invasive epithelial breast cancer	post	FEC/Docetaxel	0	0	0	0	0
82	60	pT1	pN+	ER+	PR+	G2 (moderately differentiated)	other invasive epithelial breast cancer	post	FEC/Docetaxel	0	0	0	0	0
476	64	pT2	pN+	ER+	PR+	G3 (poor differentiated)	invasive ductal	post	FEC/Docetaxel	0	0	0	0	0
719	59	pT1	pN+	ER-	PR-	G2 (moderately differentiated)	other invasive epithelial breast cancer	post	FEC/Docetaxel	0	0	0	0	0
777	70	pT1	pN0	ER-	PR-	G2 (moderately differentiated)	invasive ductal	post	FEC/Docetaxel	0	0	0	0	0
452	54	pT1	pN+	ER+	PR+	G3 (poor differentiated)	invasive ductal	post	FEC/Docetaxel plus Gemcitabine	0	0	0	0	0
63	40	pT1	pN0	ER+	PR+	G3 (poor differentiated)	other invasive epithelial breast cancer	pre	FEC/Docetaxel	0	0	0	0	0
90	68	pT2	pN+	ER+	PR+	G2 (moderately differentiated)	invasive ductal	post	FEC/Docetaxel	0	0	0	0	0
134	55	pT2	pN0	ER-	PR-	G2 (moderately differentiated)	invasive ductal	post	FEC/Docetaxel plus Gemcitabine	0	0	0	0	0
312	51	pT2	pN+	ER+	PR+	G3 (poor differentiated)	invasive ductal	pre	FEC/Docetaxel plus Gemcitabine	0	0	0	0	0
717	64	pT2	pN+	ER+	PR+	G2 (moderately differentiated)		post	FEC/Docetaxel	0	0	0	0	0
738	53	pT2	pN0	ER-	PR-	G3 (poor differentiated)		post	FEC/Docetaxel plus Gemcitabine	0	0	0	0	0
378	48	pT2	pN+	ER-	PR-	G3 (poor differentiated)	other invasive epithelial breast cancer	post	FEC/Docetaxel	0	0	0	0	0
742	59	pT2	pN+	ER-	PR-	G3 (poor differentiated)	other invasive epithelial breast cancer	post	FEC/Docetaxel plus Gemcitabine	0	0	0	0	0
249	50	pT2	pN0	ER+	PR+	G2 (moderately differentiated)	invasive ductal	pre	FEC/Docetaxel plus Gemcitabine	0	0	0	0	0
322	66	pT1	pN0	ER-	PR-	G2 (moderately differentiated)	other invasive epithelial breast cancer	post	FEC/Docetaxel	0	0	0	0	0
485	50	pT2	pN+	ER+	PR+	G2 (moderately differentiated)	other invasive epithelial breast cancer	pre	FEC/Docetaxel	0	0	0	0	0
538	53	pT2	pN0	ER-	PR-	G3 (poor differentiated)	other invasive epithelial breast cancer	post	FEC/Docetaxel	0	0	0	0	0
561	54	pT1	pN0	ER+	PR+	G2 (moderately differentiated)	invasive ductal	post	FEC/Docetaxel	0	0	0	0	0
574	54	pT1	pN0	ER+	PR+	G2 (moderately differentiated)	invasive ductal	post	FEC/Docetaxel	0	0	0	0	0
586	55	pT1	pN0	ER+	PR+	G3 (poor differentiated)	other invasive epithelial breast cancer	post	FEC/Docetaxel	0	0	0	0	0
606	59	pT2	pN+	ER-	PR-	G3 (poor differentiated)	other invasive epithelial breast cancer	post	FEC/Docetaxel plus Gemcitabine	0	0	0	0	0
756	54	pT2	pN0	ER-	PR-	G2 (moderately differentiated)	other invasive epithelial breast cancer	post	FEC/Docetaxel plus Gemcitabine	0	0	0	0	0
48	47	pT2	pN+	ER+	PR+	G2 (moderately differentiated)	other invasive epithelial breast cancer	pre	FEC/Docetaxel	0	0	0	0	0
582	47	pT2	pN+	ER+	PR+	G3 (poor differentiated)	other invasive epithelial breast cancer	pre	FEC/Docetaxel	0	0	0	0	0
161	62	pT2	pN+	ER-	PR-	G3 (poor differentiated)	invasive ductal	post	FEC/Docetaxel	0	0	0	0	0
196	38	pT1	pN0	ER-	PR-	G3 (poor differentiated)	invasive ductal	pre	FEC/Docetaxel	0	0	0	0	0
46	72	pT2	pN0	ER-	PR-	G3 (poor differentiated)	other invasive epithelial breast cancer	post	FEC/Docetaxel plus Gemcitabine	0	0	0	0	0
481	67	pT2	pN0	ER-	PR-	G3 (poor differentiated)	other invasive epithelial breast cancer	post	FEC/Docetaxel	0	0	0	0	0
517	58	pT1	pN0	ER-	PR-	G3 (poor differentiated)	other invasive epithelial breast cancer	post	FEC/Docetaxel	0	0	0	0	0
553	68	pT2	pN+	ER+	PR-	G3 (poor differentiated)	other invasive epithelial breast cancer	post	FEC/Docetaxel	0	0	0	0	0
54	37	pT1	pN+	ER+	PR-	G2 (moderately differentiated)	other invasive epithelial breast cancer	pre	FEC/Docetaxel plus Gemcitabine	0	0	0	0	0
776	47	pT1	pN0	ER-	PR-	G3 (poor differentiated)	other invasive epithelial breast cancer	pre	FEC/Docetaxel plus Gemcitabine	0	0	0	0	0
96	50	pT1	pN+	ER+	PR-	G2 (moderately differentiated)	invasive ductal	pre	FEC/Docetaxel	0	0	0	0	0
101	52	pT2	pN+	ER-	PR-	G3 (poor differentiated)	invasive ductal	post	FEC/Docetaxel plus Gemcitabine	0	0	0	0	0
315	64	pT2	pN0	ER+	PR+	G2 (moderately differentiated)	invasive ductal	post	FEC/Docetaxel plus Gemcitabine	0	0	0	0	0
372	54	pT2	pN+	ER-	PR-	G3 (poor differentiated)	invasive ductal	post	FEC/Docetaxel plus Gemcitabine	0	0	0	0	0
383	54	pT2	pN0	ER-	PR-	G3 (poor differentiated)	invasive ductal	pre	FEC/Docetaxel	0	0	0	0	0
512	57	pT2	pN0	ER-	PR-	G2 (moderately differentiated)	other invasive epithelial breast cancer	post	FEC/Docetaxel plus Gemcitabine	0	0	0	0	0
700	53	pT1	pN0	ER-	PR-	G3 (poor differentiated)	invasive ductal	post	FEC/Docetaxel	0	0	0	0	0
88	41	pT1	pN0	ER-	PR-	G3 (poor differentiated)	other invasive epithelial breast cancer	pre	FEC/Docetaxel	0	0	0	0	0
107	56	pT3	pN+	ER-	PR-	G3 (poor differentiated)	other invasive epithelial breast cancer	post	FEC/Docetaxel plus Gemcitabine	0	0	0	0	0
143	65	pT1	pN0	ER-	PR-	G3 (poor differentiated)	other invasive epithelial breast cancer	post	FEC/Docetaxel	0	0	0	0	0
166	62	pT2	pN0	ER+	PR+	G3 (poor differentiated)	other invasive epithelial breast cancer	post	FEC/Docetaxel	0	0	0	0	0
172	38	pT1	pN0	ER-	PR-	G2 (moderately differentiated)	other invasive epithelial breast cancer	pre	FEC/Docetaxel	0	0	0	0	0
181	68	pT1	pN0	ER+	PR+	G3 (poor differentiated)	other invasive epithelial breast cancer	post	FEC/Docetaxel plus Gemcitabine	0	0	0	0	0
299	60	pT1	pN0	ER+	PR-	G3 (poor differentiated)	invasive ductal	post	FEC/Docetaxel	0	0	0	0	0
344	47	pT1	pN0	ER+	PR+	G3 (poor differentiated)	invasive ductal	post	FEC/Docetaxel plus Gemcitabine	0	0	0	0	0
357	63	pT2	pN+	ER-	PR-	G3 (poor differentiated)	other invasive epithelial breast cancer	post	FEC/Docetaxel	0	0	0	0	0
399	50	pT2	pN0	ER-	PR-	G3 (poor differentiated)	other invasive epithelial breast cancer	pre	FEC/Docetaxel	0	0	0	0	0
404	46	pT1	pN0	ER-	PR-	G3 (poor differentiated)	other invasive epithelial breast cancer	pre	FEC/Docetaxel plus Gemcitabine	0	0	0	0	0
410	68	pT1	pN0	ER+	PR-	G2 (moderately differentiated)	other invasive epithelial breast cancer	post	FEC/Docetaxel	0	0	0	0	0
417	54	pT1	pN0	ER+	PR+	G3 (poor differentiated)	invasive ductal	post	FEC/Docetaxel plus Gemcitabine	0	0	0	0	0
451	36	pT1	pN0	ER-	PR-	G3 (poor differentiated)	other invasive epithelial breast cancer	pre	FEC/Docetaxel	0	0	0	0	0
466	36	pT1	pN0	ER+	PR+	G3 (poor differentiated)	other invasive epithelial breast cancer	pre	FEC/Docetaxel	0	0	0	0	0
501	49	pT2	pN+	ER+	PR+	G2 (moderately differentiated)	invasive lobular	pre	FEC/Docetaxel plus Gemcitabine	0	0	0	0	0
623	49	pT2	pN0	ER+	PR+	G2 (moderately differentiated)	invasive ductal	pre	FEC/Docetaxel plus Gemcitabine	0	0	0	0	0
628	62	pT2	pN0	ER+	PR+	G2 (moderately differentiated)	invasive ductal	post	FEC/Docetaxel	0	0	0	0	0
735	43	pT2	pN+	ER-	PR+	G3 (poor differentiated)	other invasive epithelial breast cancer	pre	FEC/Docetaxel plus Gemcitabine	0	0	0	0	0
627	68	pT1	pN0	ER-	PR-		other invasive epithelial breast cancer	post	FEC/Docetaxel plus Gemcitabine	0	0	0	0	0
15	66	pT1	pN0	ER-	PR-	G2 (moderately differentiated)	invasive ductal	post	FEC/Docetaxel plus Gemcitabine	0	0	0	0	0
21	55	pT2	pN0	ER-	PR-	G2 (moderately differentiated)	invasive ductal	post	FEC/Docetaxel plus Gemcitabine	0	0	0	0	0
47	43	pT2	pN0	ER-	PR-	G3 (poor differentiated)	other invasive epithelial breast cancer	pre	FEC/Docetaxel	0	0	0	0	0
162	69	pT2	pN+	ER-	PR-	G3 (poor differentiated)	invasive ductal	post	FEC/Docetaxel plus Gemcitabine	0	0	0	0	0
302	45	pT1	pN0	ER-	PR-	G2 (moderately differentiated)	invasive ductal	pre	FEC/Docetaxel	0	0	0	0	0
321	59	pT2	pN0	ER+	PR+	G2 (moderately differentiated)	invasive ductal	post	FEC/Docetaxel plus Gemcitabine	0	0	0	0	0
369	62	pT1	pN0	ER-	PR-	G3 (poor differentiated)	invasive ductal	post	FEC/Docetaxel plus Gemcitabine	0	0	0	0	0
498	59	pT1	pN+	ER+	PR+	G2 (moderately differentiated)	invasive ductal	post	FEC/Docetaxel plus Gemcitabine	0	0	0	0	0
648	54	pT3	pN+	ER+	PR+	G2 (moderately differentiated)	invasive ductal	post	FEC/Docetaxel	0	0	0	0	0
670	59	pT1	pN+	ER+	PR+	G2 (moderately differentiated)	other invasive epithelial breast cancer	post	FEC/Docetaxel	0	0	0	0	0
408	35	pT2	pN+	ER+	PR+	G3 (poor differentiated)	invasive ductal	pre	FEC/Docetaxel plus Gemcitabine	0	0	0	0	0
788	46	pT2	pN+	ER+	PR+	G2 (moderately differentiated)	invasive ductal	pre	FEC/Docetaxel plus Gemcitabine	0	0	0	0	0
665	53	pT1	pN0	ER+	PR+	G3 (poor differentiated)	invasive ductal	post	FEC/Docetaxel plus Gemcitabine	0	0	0	0	0
666	43	pT2	pN0	ER+	PR+	G3 (poor differentiated)	other invasive epithelial breast cancer	pre	FEC/Docetaxel plus Gemcitabine	0	0	0	0	0
77	67	pT1	pN+	ER+	PR+	G3 (poor differentiated)	other invasive epithelial breast cancer	post	FEC/Docetaxel	0	0	0	0	0
409	43	pT1	pN0	ER+	PR+	G3 (poor differentiated)	other invasive epithelial breast cancer	pre	FEC/Docetaxel plus Gemcitabine	0	0	0	0	0
544	52							pre	FEC/Docetaxel	0	0	0	0	0
560	46							pre	FEC/Docetaxel plus Gemcitabine	0	0	0	0	0
659	51							post	FEC/Docetaxel	0	0	0	0	0
97	19	pT1	pN0	ER+	PR+	G3 (poor differentiated)	other invasive epithelial breast cancer	pre	FEC/Docetaxel	0	0	0	0	0
131	68	pT2	pN0	ER-	PR-	G1 (well differentiated)	other invasive epithelial breast cancer	post	FEC/Docetaxel plus Gemcitabine	0	0	0	0	0
646	57	pT1	pN0	ER+	PR+	G3 (poor differentiated)	invasive ductal	pre	FEC/Docetaxel	0	0	0	0	0
480	50	pT1	pN0	ER+	PR+	G3 (poor differentiated)	other invasive epithelial breast cancer	pre	FEC/Docetaxel plus Gemcitabine	0	0	0	0	0
562	49	pT1	pN0	ER+	PR+	G3 (poor differentiated)	other invasive epithelial breast cancer	pre	FEC/Docetaxel	0	0	0	0	0
1	47	pT2	pN0	ER-	PR-	G2 (moderately differentiated)	other invasive epithelial breast cancer	pre	FEC/Docetaxel plus Gemcitabine	0	0	0	0	0
160	46	pT2	pN0	ER+	PR+	G2 (moderately differentiated)	other invasive epithelial breast cancer	pre	FEC/Docetaxel	0	0	0	0	0
177	58	pT1	pN+	ER+	PR+	G2 (moderately differentiated)	other invasive epithelial breast cancer	post	FEC/Docetaxel	0	0	0	0	0
201	42	pT2	pN0	ER+	PR+	G2 (moderately differentiated)	other invasive epithelial breast cancer	pre	FEC/Docetaxel	0	0	0	0	0
338	47	pT1	pN0	ER+	PR-	G3 (poor differentiated)	other invasive epithelial breast cancer	pre	FEC/Docetaxel plus Gemcitabine	0	0	0	0	0
341	68	pT2	pN0	ER+	PR+	G3 (poor differentiated)	invasive ductal	post	FEC/Docetaxel	0	0	0	0	0
457	48	pT1	pN0	ER+	PR+	G3 (poor differentiated)	other invasive epithelial breast cancer	pre	FEC/Docetaxel plus Gemcitabine	0	0	0	0	0
462	40	pT2	pN+	ER-	PR-	G2 (moderately differentiated)	other invasive epithelial breast cancer	pre	FEC/Docetaxel plus Gemcitabine	0	0	0	0	0
513	65	pT2	pN+	ER+	PR-	G3 (poor differentiated)	other invasive epithelial breast cancer	post	FEC/Docetaxel plus Gemcitabine	0	0	0	0	0
71	52	pT1	pN+	ER+	PR-	G3 (poor differentiated)	invasive ductal	post	FEC/Docetaxel plus Gemcitabine	0	0	0	0	0
502	65	pT3	pN0	ER+	PR+	G2 (moderately differentiated)	other invasive epithelial breast cancer	post	FEC/Docetaxel	0	0	0	0	0
556	60	pT2	pN0	ER+	PR+	G3 (poor differentiated)	invasive ductal	post	FEC/Docetaxel	0	0	0	0	0
14	46	pT3	pN+	ER-	PR-	G2 (moderately differentiated)	invasive ductal	pre	FEC/Docetaxel	0	0	0	0	0
429	60	pT1	pN0	ER+	PR+	G2 (moderately differentiated)	invasive lobular	post	FEC/Docetaxel plus Gemcitabine	0	0	0	0	0
204	50	pT2	pN0	ER-	PR-	G3 (poor differentiated)	invasive ductal	post	FEC/Docetaxel plus Gemcitabine	0	0	0	0	0
306	62	pT1	pN+	ER+	PR+	G2 (moderately differentiated)	invasive ductal	post	FEC/Docetaxel	0	0	0	0	0
319	57	pT1	pN+	ER+	PR-	G3 (poor differentiated)	invasive ductal	post	FEC/Docetaxel plus Gemcitabine	0	0	0	0	0
406	44	pT1	pN0	ER+	PR+	G3 (poor differentiated)	other invasive epithelial breast cancer	pre	FEC/Docetaxel	0	0	0	0	0
686	54	pT1	pN+	ER-	PR-	G3 (poor differentiated)	other invasive epithelial breast cancer	post	FEC/Docetaxel	0	0	0	0	0
770	44	pT1	pN0	ER-	PR-	G3 (poor differentiated)	invasive lobular	pre	FEC/Docetaxel plus Gemcitabine	0	0	0	0	0
786	61	pT1	pN0	ER-	PR-	G2 (moderately differentiated)	other invasive epithelial breast cancer	post	FEC/Docetaxel plus Gemcitabine	0	0	0	0	0
140	71	pT1	pN+	ER+	PR+	G2 (moderately differentiated)	invasive ductal	post	FEC/Docetaxel plus Gemcitabine	0	0	0	0	0
243	46	pT2	pN0	ER+	PR+	G2 (moderately differentiated)	other invasive epithelial breast cancer	pre	FEC/Docetaxel	0	0	0	0	0
316	41	pT1	pN+	ER+	PR+	G2 (moderately differentiated)	other invasive epithelial breast cancer	pre	FEC/Docetaxel	0	0	0	0	0
331	55	pT3	pN0	ER+	PR+	G2 (moderately differentiated)	invasive lobular	post	FEC/Docetaxel	0	0	0	0	0
347	49	pT2	pN+	ER+	PR+	G2 (moderately differentiated)	other invasive epithelial breast cancer	pre	FEC/Docetaxel	0	0	0	0	0
350	51	pT1	pN0	ER+	PR+	G3 (poor differentiated)	other invasive epithelial breast cancer	pre	FEC/Docetaxel plus Gemcitabine	0	0	0	0	0
442	46	pT2	pN0	ER-	PR-	G3 (poor differentiated)	other invasive epithelial breast cancer	pre	FEC/Docetaxel plus Gemcitabine	0	0	0	0	0
473	59	pT1	pN0	ER+	PR+	G3 (poor differentiated)	other invasive epithelial breast cancer	post	FEC/Docetaxel	0	0	0	0	0
499	35	pT2	pN0	ER-	PR-	G3 (poor differentiated)	other invasive epithelial breast cancer	pre	FEC/Docetaxel	0	0	0	0	0
527	52	pT1	pN0	ER+	PR+	G3 (poor differentiated)	other invasive epithelial breast cancer	pre	FEC/Docetaxel plus Gemcitabine	0	0	0	0	0
731	42	pT2	pN0	ER+	PR+	G3 (poor differentiated)	other invasive epithelial breast cancer	pre	FEC/Docetaxel	0	0	0	0	0
679	56	pT2	pN+	ER-	PR-	G3 (poor differentiated)	other invasive epithelial breast cancer	post	FEC/Docetaxel plus Gemcitabine	0	0	0	0	0
298	61	pT1	pN+	ER-	PR-	G2 (moderately differentiated)	invasive ductal	post	FEC/Docetaxel	0	0	0	0	0
343	28	pT1	pN0	ER+	PR+	G2 (moderately differentiated)	invasive ductal	pre	FEC/Docetaxel	0	0	0	0	0
401	52							pre	FEC/Docetaxel plus Gemcitabine	0	0	0	0	0
523	41	pT1	pN0	ER-	PR-	G3 (poor differentiated)	invasive ductal	pre	FEC/Docetaxel plus Gemcitabine	0	0	0	0	0
72	54	pT1	pN0	ER-	PR-	G3 (poor differentiated)	invasive ductal	pre	FEC/Docetaxel plus Gemcitabine	0	0	0	0	0
454	54	pT1	pN+	ER+	PR+	G2 (moderately differentiated)	other invasive epithelial breast cancer	pre	FEC/Docetaxel	0	0	0	0	0
526	51	pT2	pN0	ER+	PR+	G3 (poor differentiated)	other invasive epithelial breast cancer	pre	FEC/Docetaxel plus Gemcitabine	0	0	0	0	0
689	42	pT1	pN+	ER+	PR+	G3 (poor differentiated)	other invasive epithelial breast cancer	pre	FEC/Docetaxel plus Gemcitabine	0	0	0	0	0
785	44	pT2	pN0	ER-	PR-	G3 (poor differentiated)	other invasive epithelial breast cancer	pre	FEC/Docetaxel plus Gemcitabine	0	0	0	0	0
16	39	pT2	pN0	ER+	PR-	G3 (poor differentiated)	other invasive epithelial breast cancer	pre	FEC/Docetaxel plus Gemcitabine	0	0	0	0	0
167	51	pT3	pN0	ER-	PR-	G3 (poor differentiated)	invasive ductal	post	FEC/Docetaxel plus Gemcitabine	0	0	0	0	0
173	57	pT2	pN+	ER-	PR-	G3 (poor differentiated)	other invasive epithelial breast cancer	post	FEC/Docetaxel plus Gemcitabine	0	0	0	0	0
474	43	pT1	pN+	ER+	PR+	G2 (moderately differentiated)	invasive ductal	pre	FEC/Docetaxel plus Gemcitabine	0	0	0	0	0
528	63							post	FEC/Docetaxel plus Gemcitabine	0	0	0	0	0
549	67	pT1	pN+	ER+	PR+	G2 (moderately differentiated)	invasive ductal	post	FEC/Docetaxel plus Gemcitabine	0	0	0	0	0
571	40	pT1	pN0	ER-	PR-	G3 (poor differentiated)	invasive ductal	pre	FEC/Docetaxel	0	0	0	0	0
578	71	pT2	pN0	ER+	PR-	G2 (moderately differentiated)	invasive ductal	post	FEC/Docetaxel plus Gemcitabine	0	0	0	0	0
587	45	pT1	pN+	ER-	PR-	G3 (poor differentiated)	invasive ductal	pre	FEC/Docetaxel	0	0	0	0	0
597	66	pT1	pN0	ER-	PR-	G2 (moderately differentiated)	invasive ductal	post	FEC/Docetaxel plus Gemcitabine	0	0	0	0	0
641	63	pT1	pN0	ER+	PR+	G3 (poor differentiated)	other invasive epithelial breast cancer	post	FEC/Docetaxel plus Gemcitabine	0	0	0	0	0
495	41	pT1	pN0	ER-	PR-	G2 (moderately differentiated)	invasive ductal	pre	FEC/Docetaxel plus Gemcitabine	0	0	0	0	0
26	60	pT1	pN+	ER-	PR+	G3 (poor differentiated)	invasive ductal	post	FEC/Docetaxel	0	0	0	0	0
44	55	pT2	pN+	ER+	PR+	G2 (moderately differentiated)	other invasive epithelial breast cancer	post	FEC/Docetaxel plus Gemcitabine	0	0	0	0	0
273	52	pT1	pN0	ER-	PR+	G3 (poor differentiated)	other invasive epithelial breast cancer	pre	FEC/Docetaxel	0	0	0	0	0
354	62	pT2	pN+	ER+	PR+	G2 (moderately differentiated)	other invasive epithelial breast cancer	post	FEC/Docetaxel plus Gemcitabine	0	0	0	0	0
431	70	pT2	pN+	ER-	PR-	G3 (poor differentiated)	other invasive epithelial breast cancer	post	FEC/Docetaxel plus Gemcitabine	0	0	0	0	0
79	66	pT1	pN0	ER-	PR-	G3 (poor differentiated)	other invasive epithelial breast cancer	post	FEC/Docetaxel plus Gemcitabine	0	0	0	0	0
197	71	pT1	pN0	ER+	PR+	G3 (poor differentiated)	other invasive epithelial breast cancer	post	FEC/Docetaxel plus Gemcitabine	0	0	0	0	0
359	47	pT1	pN0	ER-	PR-	G3 (poor differentiated)	other invasive epithelial breast cancer	post	FEC/Docetaxel	0	0	0	0	0
49	55	pT1	pN+	ER-	PR+	G3 (poor differentiated)	invasive ductal	post	FEC/Docetaxel	0	0	0	0	0
80	35	pT2	pN+	ER+	PR-	G2 (moderately differentiated)	invasive ductal	pre	FEC/Docetaxel	0	0	0	0	0
125	56	pT1	pN+	ER-	PR-	G2 (moderately differentiated)	invasive ductal	post	FEC/Docetaxel plus Gemcitabine	0	0	0	0	0
437	55	pT2	pN+	ER+	PR+	G2 (moderately differentiated)	invasive lobular	post	FEC/Docetaxel plus Gemcitabine	0	0	0	0	0
453	51	pT2	pN0	ER+	PR+	G3 (poor differentiated)	invasive ductal	pre	FEC/Docetaxel	0	0	0	0	0
779	51	pT2	pN0	ER+	PR-	G2 (moderately differentiated)	invasive ductal	pre	FEC/Docetaxel	0	0	0	0	0
117	42	pT1	pN+	ER+	PR+	G3 (poor differentiated)	invasive ductal	pre	FEC/Docetaxel	0	0	0	0	0
600	72	pT3	pN0	ER-	PR-	G3 (poor differentiated)	other invasive epithelial breast cancer	post	FEC/Docetaxel	0	0	0	0	0
380	48	pT1	pN0	ER+	PR+	G3 (poor differentiated)	invasive ductal	post	FEC/Docetaxel plus Gemcitabine	0	0	0	0	0
520	60	pT1	pN+	ER-	PR-	G3 (poor differentiated)	other invasive epithelial breast cancer	post	FEC/Docetaxel plus Gemcitabine	0	0	0	0	0
532	33	pT2	pN0	ER-	PR-	G3 (poor differentiated)	other invasive epithelial breast cancer	pre	FEC/Docetaxel	0	0	0	0	0
554	75	pT2	pN+	ER+	PR+	G3 (poor differentiated)	other invasive epithelial breast cancer	post	FEC/Docetaxel plus Gemcitabine	0	0	0	0	0
568	49	pT1	pN0	ER+	PR+	G2 (moderately differentiated)	other invasive epithelial breast cancer	post	FEC/Docetaxel plus Gemcitabine	0	0	0	0	0
608	67	pT2	pN+	ER+	PR+	G2 (moderately differentiated)	other invasive epithelial breast cancer	post	FEC/Docetaxel plus Gemcitabine	0	0	0	0	0
612	71	pT1	pN+	ER-	PR-	G2 (moderately differentiated)	other invasive epithelial breast cancer	post	FEC/Docetaxel	0	0	0	0	0
610	61	pT1	pN+	ER+	PR-	G2 (moderately differentiated)	invasive ductal	post	FEC/Docetaxel	0	0	0	0	0
235	68	pT4	pN+	ER+	PR+	G2 (moderately differentiated)	other invasive epithelial breast cancer	post	FEC/Docetaxel plus Gemcitabine	0	0	0	0	0
236	52	pT1	pN+	ER-	PR-	G3 (poor differentiated)	other invasive epithelial breast cancer	post	FEC/Docetaxel	0	0	0	0	0
326	52	pT1	pN+	ER-	PR-	G1 (well differentiated)	other invasive epithelial breast cancer	post	FEC/Docetaxel plus Gemcitabine	0	0	0	0	0
327	49	pT2	pN0	ER+	PR+	G3 (poor differentiated)	other invasive epithelial breast cancer	pre	FEC/Docetaxel	0	0	0	0	0
490	68	pT1	pN+	ER+	PR+	G3 (poor differentiated)	other invasive epithelial breast cancer	post	FEC/Docetaxel plus Gemcitabine	0	0	0	0	0
524	53	pT1	pN0	ER+	PR+	G2 (moderately differentiated)	other invasive epithelial breast cancer	post	FEC/Docetaxel plus Gemcitabine	0	0	0	0	0
758	74	pT2	pN0	ER+	PR+	G3 (poor differentiated)	other invasive epithelial breast cancer	post	FEC/Docetaxel	0	0	0	0	0
791	57	pT1	pN+	ER-	PR-	G3 (poor differentiated)	other invasive epithelial breast cancer	pre	FEC/Docetaxel	0	0	0	0	0
244	70	pT2	pN+	ER+	PR+	G2 (moderately differentiated)	other invasive epithelial breast cancer	post	FEC/Docetaxel plus Gemcitabine	0	0	0	0	0
260	36	pT2	pN+	ER-	PR-	G3 (poor differentiated)	other invasive epithelial breast cancer	pre	FEC/Docetaxel plus Gemcitabine	0	0	0	0	0
385	58	pT1	pN0	ER+	PR+	G3 (poor differentiated)	other invasive epithelial breast cancer	post	FEC/Docetaxel plus Gemcitabine	0	0	0	0	0
493	68	pT3	pN0	ER+	PR+	G3 (poor differentiated)	other invasive epithelial breast cancer	post	FEC/Docetaxel	0	0	0	0	0
550	52	pT2	pN0	ER+	PR+	G3 (poor differentiated)	other invasive epithelial breast cancer	pre	FEC/Docetaxel plus Gemcitabine	0	0	0	0	0
673	66	pT1	pN0	ER-	PR-	G2 (moderately differentiated)	other invasive epithelial breast cancer	post	FEC/Docetaxel plus Gemcitabine	0	0	0	0	0
210	42	pT1	pN0	ER+	PR+	G3 (poor differentiated)	invasive ductal	pre	FEC/Docetaxel	0	0	0	0	0
216	53	pT2	pN+	ER+	PR+	G3 (poor differentiated)	other invasive epithelial breast cancer	pre	FEC/Docetaxel	0	0	0	0	0
361	30	pT2	pN0	ER+	PR+	G3 (poor differentiated)	other invasive epithelial breast cancer	pre	FEC/Docetaxel	0	0	0	0	0
447	44	pT1	pN0	ER+	PR+	G3 (poor differentiated)	invasive ductal	pre	FEC/Docetaxel plus Gemcitabine	0	0	0	0	0
518	63	pT1	pN+	ER-	PR-	G3 (poor differentiated)	other invasive epithelial breast cancer	post	FEC/Docetaxel	0	0	0	0	0
676	38	pT1	pN+	ER+	PR+	G2 (moderately differentiated)	other invasive epithelial breast cancer	pre	FEC/Docetaxel	0	0	0	0	0
198	48	pT1	pN+	ER-	PR-	G3 (poor differentiated)	other invasive epithelial breast cancer	pre	FEC/Docetaxel	0	0	0	0	0
314	57	pT1	pN0	ER+	PR+	G3 (poor differentiated)	other invasive epithelial breast cancer	post	FEC/Docetaxel	0	0	0	0	0
334	69	pT2	pN+	ER-	PR-	G3 (poor differentiated)	other invasive epithelial breast cancer	post	FEC/Docetaxel plus Gemcitabine	0	0	0	0	0
428	55	pT1	pN0	ER-	PR-	G3 (poor differentiated)	other invasive epithelial breast cancer	post	FEC/Docetaxel plus Gemcitabine	0	0	0	0	0
683	64	pT1	pN+	ER-	PR-	G2 (moderately differentiated)	other invasive epithelial breast cancer	post	FEC/Docetaxel	0	0	0	0	0
727	62	pT4	pN+	ER-	PR-	G2 (moderately differentiated)	other invasive epithelial breast cancer	post	FEC/Docetaxel plus Gemcitabine	0	0	0	0	0
545	45							pre	FEC/Docetaxel	0	0	0	0	0
750	57							post	FEC/Docetaxel plus Gemcitabine	0	0	0	0	0
389	60	pT2	pN+	ER+	PR+	G2 (moderately differentiated)	invasive ductal	post	FEC/Docetaxel plus Gemcitabine	0	0	0	0	0
416	52	pT1	pN+	ER+	PR+	G2 (moderately differentiated)	other invasive epithelial breast cancer	post	FEC/Docetaxel plus Gemcitabine	0	0	0	0	0
470	62	pT1	pN0	ER+	PR+	G3 (poor differentiated)	other invasive epithelial breast cancer	post	FEC/Docetaxel plus Gemcitabine	0	0	0	0	0
519	47	pT1	pN0	ER+	PR+	G2 (moderately differentiated)	other invasive epithelial breast cancer	pre	FEC/Docetaxel	0	0	0	0	0
375	65	pT2	pN+	ER-	PR-	G3 (poor differentiated)	invasive ductal	post	FEC/Docetaxel	0	0	0	0	0
463	52	pT1	pN+	ER+	PR+	G2 (moderately differentiated)	other invasive epithelial breast cancer	post	FEC/Docetaxel plus Gemcitabine	0	0	0	0	0
584	57	pT1	pN0	ER-	PR-	G2 (moderately differentiated)	invasive ductal	post	FEC/Docetaxel plus Gemcitabine	0	0	0	0	0
599	50	pT2	pN+	ER+	PR-	G3 (poor differentiated)	invasive ductal	pre	FEC/Docetaxel	0	0	0	0	0
415	52	pT1	pN+	ER+	PR+	G2 (moderately differentiated)	other invasive epithelial breast cancer	post	FEC/Docetaxel	0	0	0	0	0
530	40	pT1	pN0	ER-	PR+	G3 (poor differentiated)	invasive ductal	pre	FEC/Docetaxel	0	0	0	0	0
531	75	pT1	pN0	ER+	PR+	G3 (poor differentiated)	invasive ductal	post	FEC/Docetaxel	0	0	0	0	0
767	60	pT1	pN0	ER+	PR+	G2 (moderately differentiated)	other invasive epithelial breast cancer	post	FEC/Docetaxel	0	0	0	0	0
790	63	pT3	pN+	ER+	PR+	G2 (moderately differentiated)	other invasive epithelial breast cancer	post	FEC/Docetaxel	0	0	0	0	0
794	71	pT2	pN+	ER-	PR-	G2 (moderately differentiated)	other invasive epithelial breast cancer	post	FEC/Docetaxel plus Gemcitabine	0	0	0	0	0
500	60	pT2	pN0	ER+	PR+	G1 (well differentiated)	other invasive epithelial breast cancer	post	FEC/Docetaxel plus Gemcitabine	0	0	0	0	0
20	27	pT2	pN+	ER+	PR+	G2 (moderately differentiated)	other invasive epithelial breast cancer	pre	FEC/Docetaxel plus Gemcitabine	0	0	0	0	0
130	57	pT1	pN+	ER+	PR-	G2 (moderately differentiated)	invasive lobular	post	FEC/Docetaxel	0	0	0	0	0
712	46	pT2	pN0	ER+	PR+	G3 (poor differentiated)	other invasive epithelial breast cancer	pre	FEC/Docetaxel	0	0	0	0	0
508	44	pT1	pN+	ER+	PR+	G3 (poor differentiated)	other invasive epithelial breast cancer	pre	FEC/Docetaxel plus Gemcitabine	0	0	0	0	0
566	43	pT2	pN+	ER+	PR+	G2 (moderately differentiated)	invasive ductal	pre	FEC/Docetaxel	0	0	0	0	0
222	51	pT2	pN0	ER+	PR+	G3 (poor differentiated)	other invasive epithelial breast cancer	post	FEC/Docetaxel plus Gemcitabine	0	0	0	0	0
413	75	pT2	pN+	ER+	PR+	G2 (moderately differentiated)	invasive ductal	post	FEC/Docetaxel plus Gemcitabine	0	0	0	0	0
541	42	pT1	pN0	ER-	PR+	G3 (poor differentiated)	invasive ductal	pre	FEC/Docetaxel plus Gemcitabine	0	0	0	0	0
547	49	pT2	pN0	ER+	PR+	G2 (moderately differentiated)	invasive ductal	pre	FEC/Docetaxel	0	0	0	0	0
585	58	pT2	pN0	ER+	PR+	G3 (poor differentiated)	invasive ductal	post	FEC/Docetaxel plus Gemcitabine	0	0	0	0	0
633	71	pT1	pN0	ER+	PR+	G3 (poor differentiated)	other invasive epithelial breast cancer	post	FEC/Docetaxel plus Gemcitabine	0	0	0	0	0
376	67	pT1	pN+	ER+	PR+	G2 (moderately differentiated)	other invasive epithelial breast cancer	post	FEC/Docetaxel	0	0	0	0	0
491	66	pT1	pN+	ER-	PR-	G3 (poor differentiated)	other invasive epithelial breast cancer	post	FEC/Docetaxel	0	0	0	0	0
669	69	pT1	pN0	ER+	PR+	G3 (poor differentiated)	other invasive epithelial breast cancer	post	FEC/Docetaxel	0	0	0	0	0
753	41	pT1	pN0	ER+	PR+	G3 (poor differentiated)	other invasive epithelial breast cancer	pre	FEC/Docetaxel plus Gemcitabine	0	0	0	0	0
631	57	pT2	pN0	ER+	PR+	G2 (moderately differentiated)	other invasive epithelial breast cancer	post	FEC/Docetaxel	0	0	0	0	0
511	61	pT2	pN+	ER+	PR+	G3 (poor differentiated)	invasive ductal	post	FEC/Docetaxel	0	0	0	0	0
752	63	pT2	pN+	ER+	PR+	G2 (moderately differentiated)	invasive ductal	post	FEC/Docetaxel plus Gemcitabine	0	0	0	0	0
724	56	pT1	pN0	ER+	PR+	G3 (poor differentiated)	other invasive epithelial breast cancer	post	FEC/Docetaxel plus Gemcitabine	0	0	0	0	0
611	43	pT2	pN0	ER-	PR-	G3 (poor differentiated)	invasive ductal	pre	FEC/Docetaxel plus Gemcitabine	1	0	0	0	1
736	46	pT2	pN0	ER-	PR-	G3 (poor differentiated)	invasive ductal	pre	FEC/Docetaxel	1	0	0	0	1
146	57	pT2	pN0	ER+	PR+	G2 (moderately differentiated)	other invasive epithelial breast cancer	post	FEC/Docetaxel	1	0	0	0	1
620	67	pT1	pN0	ER+	PR-	G2 (moderately differentiated)	invasive ductal	post	FEC/Docetaxel plus Gemcitabine	1	0	0	0	1
567	43	pT2	pN+	ER-	PR+	G3 (poor differentiated)	other invasive epithelial breast cancer	pre	FEC/Docetaxel plus Gemcitabine	1	0	0	0	1
739	75	pT1	pN+	ER+	PR+	G2 (moderately differentiated)	other invasive epithelial breast cancer	post	FEC/Docetaxel	1	0	0	0	1
424	55	pT2	pN+	ER-	PR-		other invasive epithelial breast cancer	post	FEC/Docetaxel plus Gemcitabine	1	0	0	0	1
303	70	pT2	pN0	ER-	PR-	G3 (poor differentiated)	other invasive epithelial breast cancer	post	FEC/Docetaxel plus Gemcitabine	1	0	0	0	1
100	47	pT2	pN+	ER+	PR+	G3 (poor differentiated)	other invasive epithelial breast cancer	pre	FEC/Docetaxel	1	0	0	0	1
548	46	pT1	pN0	ER+	PR+	G3 (poor differentiated)	other invasive epithelial breast cancer	pre	FEC/Docetaxel	1	1	0	0	0
667	57	pT1	pN+	ER+	PR+	G3 (poor differentiated)	other invasive epithelial breast cancer	post	FEC/Docetaxel	1	0	1	0	0
266	67	pT1	pN+	ER+	PR+	G2 (moderately differentiated)	other invasive epithelial breast cancer	post	FEC/Docetaxel	1	0	0	0	1
349	66	pT2	pN+	ER+	PR-	G2 (moderately differentiated)	invasive ductal	post	FEC/Docetaxel	1	1	0	0	0
11	56	pT1	pN+	ER+	PR-	G3 (poor differentiated)	other invasive epithelial breast cancer	pre	FEC/Docetaxel plus Gemcitabine	1	0	0	0	1
156	81	pT2	pN+	ER+	PR+	G3 (poor differentiated)	other invasive epithelial breast cancer	post	FEC/Docetaxel	1	0	0	1	0
749	58	pT1	pN+	ER+	PR+	G2 (moderately differentiated)	other invasive epithelial breast cancer	post	FEC/Docetaxel plus Gemcitabine	1	0	0	0	1
377	54	pT3	pN+	ER+	PR-	G3 (poor differentiated)	other invasive epithelial breast cancer	post	FEC/Docetaxel plus Gemcitabine	1	0	0	0	1
387	48	pT1	pN+	ER+	PR+	G3 (poor differentiated)	other invasive epithelial breast cancer	pre	FEC/Docetaxel	1	1	0	0	0
24	56	pT1	pN0	ER-	PR-	G3 (poor differentiated)	invasive ductal	post	FEC/Docetaxel plus Gemcitabine	1	0	0	1	0
67	55	pT1	pN+	ER-	PR-	G3 (poor differentiated)	invasive ductal	post	FEC/Docetaxel	1	0	0	1	0
84	46	pT3	pN+	ER-	PR+	G2 (moderately differentiated)	other invasive epithelial breast cancer	pre	FEC/Docetaxel	1	0	0	0	1
703	58	pT2	pN0	ER-	PR+	G3 (poor differentiated)	other invasive epithelial breast cancer	post	FEC/Docetaxel plus Gemcitabine	1	1	0	0	0
335	63	pT1	pN0	ER+	PR+	G3 (poor differentiated)	other invasive epithelial breast cancer	post	FEC/Docetaxel	1	1	0	0	0
10	66	pT1	pN+	ER+	PR+	G2 (moderately differentiated)	other invasive epithelial breast cancer	post	FEC/Docetaxel plus Gemcitabine	1	0	0	1	0
537	43	pT1	pN0	ER+	PR+	G2 (moderately differentiated)	invasive ductal	pre	FEC/Docetaxel	1	0	0	1	0
564	47	pT1	pN0	ER+	PR+	G3 (poor differentiated)	other invasive epithelial breast cancer	pre	FEC/Docetaxel plus Gemcitabine	1	0	1	0	0
74	71	pT1	pN+	ER+	PR+	G2 (moderately differentiated)	invasive ductal	post	FEC/Docetaxel plus Gemcitabine	1	1	0	0	0
339	36	pT1	pN0	ER+	PR+	G2 (moderately differentiated)	other invasive epithelial breast cancer	pre	FEC/Docetaxel	1	0	0	0	1
577	44	pT2	pN0	ER+	PR+	G2 (moderately differentiated)	other invasive epithelial breast cancer	pre	FEC/Docetaxel	1	0	0	0	1
123	59	pT2	pN0	ER-	PR-	G3 (poor differentiated)	other invasive epithelial breast cancer	post	FEC/Docetaxel	1	0	0	1	0
687	44	pT1	pN+	ER-	PR-	G3 (poor differentiated)	other invasive epithelial breast cancer	pre	FEC/Docetaxel plus Gemcitabine	1	0	0	0	1
663	59	pT1	pN0	ER-	PR-	G3 (poor differentiated)	other invasive epithelial breast cancer	post	FEC/Docetaxel	1	0	0	0	1
297	57	pT2	pN+	ER+	PR-	G2 (moderately differentiated)	invasive ductal	post	FEC/Docetaxel plus Gemcitabine	1	0	0	0	1
274	39	pT1	pN0	ER-	PR-	G3 (poor differentiated)	other invasive epithelial breast cancer	pre	FEC/Docetaxel plus Gemcitabine	1	0	1	0	0
313	67	pT4	pN0	ER+	PR+	G3 (poor differentiated)	other invasive epithelial breast cancer	post	FEC/Docetaxel plus Gemcitabine	1	1	0	0	0
356	49	pT1	pN+	ER-	PR-	G2 (moderately differentiated)	other invasive epithelial breast cancer	pre	FEC/Docetaxel	1	1	0	0	0
569	37	pT1	pN0	ER-	PR-	G3 (poor differentiated)	invasive ductal	pre	FEC/Docetaxel plus Gemcitabine	1	0	0	1	0
595	64	pT1	pN0	ER-	PR-	G3 (poor differentiated)	invasive ductal	post	FEC/Docetaxel plus Gemcitabine	1	0	1	0	0
158	63	pT1	pN0	ER-	PR+	G2 (moderately differentiated)	invasive ductal	post	FEC/Docetaxel plus Gemcitabine	1	0	1	0	0
388	50	pT2	pN+	ER+	PR+	G2 (moderately differentiated)	invasive ductal	post	FEC/Docetaxel	1	0	0	1	0
570	64	pT3	pN+	ER+	PR+	G2 (moderately differentiated)	invasive lobular	post	FEC/Docetaxel	1	0	0	1	0
728	47	pT2	pN0	ER+	PR+	G2 (moderately differentiated)	other invasive epithelial breast cancer	pre	FEC/Docetaxel plus Gemcitabine	1	0	0	0	1
766	60	pT1	pN0	ER+	PR-	G3 (poor differentiated)	other invasive epithelial breast cancer	post	FEC/Docetaxel plus Gemcitabine	1	0	1	0	0
62	63	pT1	pN0	ER-	PR-	G3 (poor differentiated)	other invasive epithelial breast cancer	post	FEC/Docetaxel	1	0	1	0	0
268	54	pT2	pN+	ER+	PR+	G2 (moderately differentiated)	other invasive epithelial breast cancer	post	FEC/Docetaxel	1	0	1	0	0
337	60	pT1	pN+	ER+	PR-	G2 (moderately differentiated)	other invasive epithelial breast cancer	post	FEC/Docetaxel	1	0	0	0	1
255	67	pT2	pN0	ER-	PR-	G3 (poor differentiated)	invasive ductal	post	FEC/Docetaxel	1	0	0	1	0
41	51	pT2	pN+	ER-	PR-	G3 (poor differentiated)	other invasive epithelial breast cancer	pre	FEC/Docetaxel	1	0	0	0	1
52	65	pT1	pN+	ER+	PR+	G2 (moderately differentiated)	invasive ductal	post	FEC/Docetaxel	1	1	0	0	0
723	58	pT2	pN0	ER+	PR+	G2 (moderately differentiated)		post	FEC/Docetaxel	1	1	0	0	0
221	53	pT2	pN0	ER-	PR-		invasive ductal	pre	FEC/Docetaxel	1	0	0	0	1
256	50	pT2	pN0	ER-	PR-	G3 (poor differentiated)	invasive ductal	pre	FEC/Docetaxel plus Gemcitabine	1	0	1	0	0
449	62	pT1	pN+	ER-	PR+	G2 (moderately differentiated)	other invasive epithelial breast cancer	post	FEC/Docetaxel plus Gemcitabine	1	1	0	0	0
694	38	pT2	pN+	ER-	PR-	G3 (poor differentiated)	other invasive epithelial breast cancer	pre	FEC/Docetaxel	1	0	0	0	1
754	52	pT1	pN0	ER+	PR+	G2 (moderately differentiated)	other invasive epithelial breast cancer	post	FEC/Docetaxel plus Gemcitabine	1	1	0	0	0
118	57	pT2	pN+	ER+	PR-	G2 (moderately differentiated)	invasive ductal	post	FEC/Docetaxel plus Gemcitabine	1	0	0	1	0
145	59	pT1	pN0	ER+	PR+	G2 (moderately differentiated)	other invasive epithelial breast cancer	post	FEC/Docetaxel	1	0	0	0	1
740	61	pT3	pN0	ER-	PR-	G3 (poor differentiated)	other invasive epithelial breast cancer	post	FEC/Docetaxel	1	0	0	0	1
33	69	pT1	pN+	ER+	PR+	G2 (moderately differentiated)	invasive ductal	post	FEC/Docetaxel plus Gemcitabine	1	0	1	0	0
215	44	pT1	pN0	ER-	PR-	G3 (poor differentiated)	invasive ductal	pre	FEC/Docetaxel plus Gemcitabine	1	0	0	0	1
420	66							post	FEC/Docetaxel plus Gemcitabine	1	1	0	0	0
89	57	pT2	pN0	ER+	PR+	G2 (moderately differentiated)	other invasive epithelial breast cancer	post	FEC/Docetaxel plus Gemcitabine	1	0	0	1	0
165	68	pT1	pN0	ER+	PR+	G3 (poor differentiated)	invasive ductal	post	FEC/Docetaxel	1	0	0	0	1
358	54	pT2	pN+	ER-	PR-	G3 (poor differentiated)	invasive ductal	post	FEC/Docetaxel plus Gemcitabine	1	0	0	0	1
455	50	pT1	pN0	ER+	PR+	G3 (poor differentiated)	other invasive epithelial breast cancer	post	FEC/Docetaxel	1	0	0	0	1
137	66	pT1	pN+	ER+	PR+	G2 (moderately differentiated)	other invasive epithelial breast cancer	post	FEC/Docetaxel plus Gemcitabine	1	0	0	0	1
150	39	pT1	pN0	ER+	PR-	G3 (poor differentiated)	invasive ductal	pre	FEC/Docetaxel plus Gemcitabine	1	0	0	0	1
722	67	pT1	pN+	ER-	PR-	G2 (moderately differentiated)	invasive ductal	post	FEC/Docetaxel plus Gemcitabine	1	1	0	0	0
489	42	pT2	pN0	ER+	PR+	G1 (well differentiated)	invasive ductal	post	FEC/Docetaxel plus Gemcitabine	1	0	0	1	0
725	72	pT2	pN0	ER-	PR-	G3 (poor differentiated)	other invasive epithelial breast cancer	post	FEC/Docetaxel	1	0	0	1	0
153	36	pT1	pN0	ER+	PR+	G3 (poor differentiated)	other invasive epithelial breast cancer	pre	FEC/Docetaxel	1	0	0	1	0
163	45	pT2	pN+	ER+	PR+	G3 (poor differentiated)	invasive ductal	pre	FEC/Docetaxel	1	0	1	0	0
200	43	pT2	pN0	ER+	PR+	G1 (well differentiated)	invasive lobular	pre	FEC/Docetaxel	1	0	0	0	1
558	53	pT2	pN0	ER+	PR+	G2 (moderately differentiated)	other invasive epithelial breast cancer	pre	FEC/Docetaxel	1	0	0	0	1
737	52	pT1	pN+	ER+	PR+	G2 (moderately differentiated)	invasive lobular	pre	FEC/Docetaxel	1	1	0	0	0
39	67	pT2	pN0	ER-	PR+	G3 (poor differentiated)	invasive ductal	post	FEC/Docetaxel plus Gemcitabine	1	0	1	0	0
240	51	pT4	pN+	ER+	PR+	G3 (poor differentiated)	invasive ductal	post	FEC/Docetaxel plus Gemcitabine	1	0	0	0	1
346	62	pT1	pN0	ER-	PR-	G3 (poor differentiated)	other invasive epithelial breast cancer	post	FEC/Docetaxel plus Gemcitabine	1	0	0	0	1
514	53	pT1	pN0	ER+	PR-	G3 (poor differentiated)	other invasive epithelial breast cancer	post	FEC/Docetaxel	1	0	0	0	1
590	46		pN+	ER+	PR+	G3 (poor differentiated)	other invasive epithelial breast cancer	pre	FEC/Docetaxel plus Gemcitabine	1	1	0	0	0
515	71	pT1	pN+	ER+	PR-	G3 (poor differentiated)	other invasive epithelial breast cancer	post	FEC/Docetaxel plus Gemcitabine	1	0	0	0	1
120	57	pT1	pN+	ER-	PR-	G3 (poor differentiated)	other invasive epithelial breast cancer	post	FEC/Docetaxel	1	0	0	0	1
575	47	pT2	pN0	ER+	PR+	G2 (moderately differentiated)	invasive ductal	pre	FEC/Docetaxel plus Gemcitabine	1	0	0	0	1
91	55	pT2	pN+	ER+	PR+	G2 (moderately differentiated)	invasive ductal	post	FEC/Docetaxel plus Gemcitabine	1	0	0	1	0
40	61	pT1	pN+	ER-	PR-	G3 (poor differentiated)	other invasive epithelial breast cancer	post	FEC/Docetaxel	1	1	0	0	0
305	42	pT2	pN0	ER-	PR-	G3 (poor differentiated)	other invasive epithelial breast cancer	pre	FEC/Docetaxel plus Gemcitabine	1	0	0	0	1
45	45	pT2	pN+	ER+	PR+	G3 (poor differentiated)	invasive ductal	pre	FEC/Docetaxel	1	0	0	0	1
56	49	pT1	pN+	ER-	PR-	G3 (poor differentiated)	invasive ductal	pre	FEC/Docetaxel plus Gemcitabine	1	0	0	0	1
743	70	pT2	pN+	ER-	PR-	G3 (poor differentiated)	invasive lobular	post	FEC/Docetaxel	1	0	0	1	0
83	35	pT3	pN0	ER+	PR+	G2 (moderately differentiated)	other invasive epithelial breast cancer	pre	FEC/Docetaxel plus Gemcitabine	1	0	0	0	1
748	73	pT2	pN0	ER-	PR-	G3 (poor differentiated)	other invasive epithelial breast cancer	post	FEC/Docetaxel	1	0	0	0	1
51	68	pT1	pN0	ER+	PR+	G3 (poor differentiated)	other invasive epithelial breast cancer	post	FEC/Docetaxel	1	0	0	0	1
636	44	pT2	pN+	ER+	PR+	G3 (poor differentiated)	other invasive epithelial breast cancer	pre	FEC/Docetaxel	1	0	0	0	1
768	45	pT1	pN0	ER+	PR+	G3 (poor differentiated)	other invasive epithelial breast cancer	pre	FEC/Docetaxel	1	0	0	0	1
781	48	pT2	pN+	ER-	PR+	G2 (moderately differentiated)	other invasive epithelial breast cancer	post	FEC/Docetaxel	1	0	0	0	1
99	65	pT1	pN0	ER-	PR-	G3 (poor differentiated)	other invasive epithelial breast cancer	post	FEC/Docetaxel plus Gemcitabine	1	0	0	0	1
109	68	pT2	pN0	ER-	PR-	G3 (poor differentiated)	other invasive epithelial breast cancer	post	FEC/Docetaxel plus Gemcitabine	1	0	0	0	1
318	51	pT1	pN0	ER+	PR+	G3 (poor differentiated)	other invasive epithelial breast cancer	post	FEC/Docetaxel	1	0	0	0	1
202	60	pT2	pN+	ER-	PR-	G3 (poor differentiated)	invasive ductal	post	FEC/Docetaxel	1	0	1	0	0
624	68	pT2	pN+	ER-	PR-	G3 (poor differentiated)	invasive ductal	post	FEC/Docetaxel	1	1	0	0	0
278	59	pT1	pN0	ER+	PR+	G3 (poor differentiated)	invasive ductal	post	FEC/Docetaxel plus Gemcitabine	1	0	0	0	1
155	40	pT2	pN+	ER+	PR+	G2 (moderately differentiated)	other invasive epithelial breast cancer	pre	FEC/Docetaxel plus Gemcitabine	1	0	0	1	0
396	47	pT1	pN0	ER+	PR+	G3 (poor differentiated)	other invasive epithelial breast cancer	pre	FEC/Docetaxel	1	0	0	0	1
573	31	pT1	pN0	ER+	PR+	G3 (poor differentiated)	invasive ductal	pre	FEC/Docetaxel plus Gemcitabine	1	0	1	0	0
373	59	pT1	pN0	ER+	PR-	G3 (poor differentiated)	invasive ductal	post	FEC/Docetaxel plus Gemcitabine	1	1	0	0	0
247	57							post	FEC/Docetaxel	1	0	0	1	0
563	45	pT2	pN+	ER+	PR+	G2 (moderately differentiated)	other invasive epithelial breast cancer	pre	FEC/Docetaxel plus Gemcitabine	1	0	1	0	0
774	51	pT2	pN0	ER+	PR+	G3 (poor differentiated)	invasive ductal	pre	FEC/Docetaxel plus Gemcitabine	1	0	0	0	1
699	54	pT2	pN0	ER+	PR+	G2 (moderately differentiated)	invasive ductal	post	FEC/Docetaxel plus Gemcitabine	1	0	0	0	1
105	39	pT2	pN+	ER+	PR+	G2 (moderately differentiated)	other invasive epithelial breast cancer	pre	FEC/Docetaxel plus Gemcitabine	2	0	0	2	0
269	57	pT2	pN0	ER-	PR-	G3 (poor differentiated)	invasive ductal	post	FEC/Docetaxel plus Gemcitabine	2	0	0	2	0
601	49	pT1	pN0	ER+	PR+	G2 (moderately differentiated)	other invasive epithelial breast cancer	pre	FEC/Docetaxel	2	0	0	1	1
213	52	pT3	pN+	ER-	PR-	G3 (poor differentiated)	invasive ductal	post	FEC/Docetaxel plus Gemcitabine	2	0	1	0	1
36	70	pT1	pN+	ER+	PR+	G3 (poor differentiated)	other invasive epithelial breast cancer	post	FEC/Docetaxel plus Gemcitabine	2	0	0	2	0
133	67	pT1	pN+	ER+	PR+	G2 (moderately differentiated)	invasive lobular	post	FEC/Docetaxel plus Gemcitabine	2	1	0	1	0
6	61	pT2	pN+	ER+	PR+	G3 (poor differentiated)	other invasive epithelial breast cancer	post	FEC/Docetaxel plus Gemcitabine	2	0	1	0	1
645	64	pT1	pN0	ER-	PR-	G3 (poor differentiated)	other invasive epithelial breast cancer	post	FEC/Docetaxel	2	0	2	0	0
757	49	pT2	pN0	ER+	PR+	G2 (moderately differentiated)	other invasive epithelial breast cancer	pre	FEC/Docetaxel	2	1	0	0	1
104	62	pT1	pN0	ER-	PR-	G2 (moderately differentiated)	invasive lobular	post	FEC/Docetaxel	2	0	0	1	1
170	40	pT1	pN0	ER-	PR-	G2 (moderately differentiated)	invasive ductal	pre	FEC/Docetaxel plus Gemcitabine	2	0	0	0	2
744	55							post	FEC/Docetaxel plus Gemcitabine	2	0	0	0	2
751	64	pT1	pN0	ER+		G2 (moderately differentiated)	invasive ductal	post	FEC/Docetaxel plus Gemcitabine	2	1	0	0	1
267	69	pT2	pN0	ER-	PR-	G2 (moderately differentiated)	other invasive epithelial breast cancer	post	FEC/Docetaxel	2	0	0	2	0
642	40	pT1	pN0	ER+	PR+	G3 (poor differentiated)	other invasive epithelial breast cancer	pre	FEC/Docetaxel plus Gemcitabine	2	0	2	0	0
609	61	pT1	pN0	ER-	PR-	G3 (poor differentiated)	other invasive epithelial breast cancer	post	FEC/Docetaxel	2	0	1	1	0
639	52	pT1	pN+	ER+	PR+	G3 (poor differentiated)	other invasive epithelial breast cancer	pre	FEC/Docetaxel plus Gemcitabine	2	0	0	1	1
281	67	pT1	pN0	ER+	PR+	G3 (poor differentiated)	invasive ductal	post	FEC/Docetaxel	2	0	2	0	0
332	43	pT1	pN0	ER+	PR+	G3 (poor differentiated)	other invasive epithelial breast cancer	pre	FEC/Docetaxel plus Gemcitabine	2	2	0	0	0
57	46	pT2	pN+	ER+	PR+	G2 (moderately differentiated)	other invasive epithelial breast cancer	pre	FEC/Docetaxel	2	1	0	1	0
565	47	pT2	pN0	ER+	PR+	G3 (poor differentiated)	invasive lobular	pre	FEC/Docetaxel	2	0	0	2	0
230	44	pT3	pN0	ER+	PR-	G2 (moderately differentiated)	invasive lobular	pre	FEC/Docetaxel plus Gemcitabine	2	0	0	2	0
290	60	pT2	pN0	ER+	PR+	G2 (moderately differentiated)	invasive ductal	post	FEC/Docetaxel plus Gemcitabine	2	0	0	2	0
157	52	pT2	pN+	ER+	PR+	G3 (poor differentiated)	other invasive epithelial breast cancer	pre	FEC/Docetaxel plus Gemcitabine	2	0	0	2	0
132	47	pT2	pN+	ER+	PR+	G2 (moderately differentiated)	invasive ductal	pre	FEC/Docetaxel plus Gemcitabine	2	1	0	0	1
591	46	pT2	pN0	ER-	PR-	G2 (moderately differentiated)	other invasive epithelial breast cancer	post	FEC/Docetaxel	2	1	1	0	0
704	56	pT2	pN0	ER+	PR-	G2 (moderately differentiated)	invasive ductal	post	FEC/Docetaxel plus Gemcitabine	2	0	0	0	2
183	49	pT1	pN0	ER+	PR+	G3 (poor differentiated)	invasive ductal	post	FEC/Docetaxel	2	0	0	1	1
657	61	pT2	pN0	ER+	PR+	G2 (moderately differentiated)	other invasive epithelial breast cancer	post	FEC/Docetaxel	2	0	0	2	0
171	48	pT1	pN+	ER+	PR+	G3 (poor differentiated)	invasive ductal	pre	FEC/Docetaxel plus Gemcitabine	2	1	0	0	1
149	69	pT1	pN+	ER-	PR-	G2 (moderately differentiated)	invasive ductal	post	FEC/Docetaxel	2	0	0	1	1
660	43	pT1	pN+	ER+	PR+	G2 (moderately differentiated)	invasive lobular	pre	FEC/Docetaxel plus Gemcitabine	2	0	0	1	1
761	52	pT2	pN0	ER+	PR+	G2 (moderately differentiated)	invasive ductal	post	FEC/Docetaxel	2	0	0	1	1
139	45	pT2	pN0	ER-	PR-	G3 (poor differentiated)	invasive ductal	pre	FEC/Docetaxel	2	2	0	0	0
709	44	pT1	pN0	ER+	PR-	G3 (poor differentiated)	invasive ductal	pre	FEC/Docetaxel	2	0	1	1	0
108	56	pT2	pN0	ER-	PR-	G2 (moderately differentiated)	other invasive epithelial breast cancer	post	FEC/Docetaxel	2	1	0	0	1
126	43	pT4	pN+	ER+	PR+	G2 (moderately differentiated)	invasive ductal	pre	FEC/Docetaxel plus Gemcitabine	2	2	0	0	0
621	56	pT2	pN+	ER+	PR+	G3 (poor differentiated)	invasive ductal	post	FEC/Docetaxel	2	0	1	1	0
696	52	pT2	pN+	ER-	PR+	G3 (poor differentiated)	other invasive epithelial breast cancer	post	FEC/Docetaxel	2	0	0	1	1
7	53	pT1	pN0	ER+	PR-	G3 (poor differentiated)	invasive ductal	pre	FEC/Docetaxel	2	0	0	0	2
668	57	pT2	pN0	ER+	PR+	G3 (poor differentiated)	invasive ductal	post	FEC/Docetaxel plus Gemcitabine	2	0	2	0	0
634	48	pT2	pN0	ER+	PR+	G2 (moderately differentiated)	other invasive epithelial breast cancer	pre	FEC/Docetaxel plus Gemcitabine	2	0	0	0	2
4	64	pT1	pN0	ER-	PR-	G2 (moderately differentiated)	other invasive epithelial breast cancer	post	FEC/Docetaxel	2	0	0	2	0
263	60	pT2	pN0	ER+	PR+	G3 (poor differentiated)	invasive ductal	post	FEC/Docetaxel	2	0	0	2	0
284	43	pT1	pN0	ER-	PR-	G3 (poor differentiated)	other invasive epithelial breast cancer	pre	FEC/Docetaxel plus Gemcitabine	2	0	0	0	2
651	46	pT1	pN0	ER-	PR-	G3 (poor differentiated)	other invasive epithelial breast cancer	pre	FEC/Docetaxel	2	0	0	1	1
706	61	pT2	pN+	ER+	PR+	G3 (poor differentiated)	other invasive epithelial breast cancer	post	FEC/Docetaxel	2	0	1	1	0
182	46	pT1	pN0	ER-	PR-	G3 (poor differentiated)	invasive ductal	pre	FEC/Docetaxel	2	0	1	1	0
29	45	pT1	pN0	ER+	PR+	G3 (poor differentiated)	invasive ductal	post	FEC/Docetaxel plus Gemcitabine	2	0	1	1	0
783	50	pT2	pN0	ER+	PR-	G2 (moderately differentiated)	invasive ductal	post	FEC/Docetaxel	2	0	0	0	2
154	45	pT1	pN+	ER+	PR+	G3 (poor differentiated)	other invasive epithelial breast cancer	pre	FEC/Docetaxel	2	0	0	0	2
217	75	pT1	pN+	ER+	PR-	G3 (poor differentiated)	other invasive epithelial breast cancer	post	FEC/Docetaxel	2	0	2	0	0
276	49	pT1	pN0	ER-	PR+	G3 (poor differentiated)	other invasive epithelial breast cancer	pre	FEC/Docetaxel	2	0	2	0	0
695	49	pT2	pN+	ER+	PR+	G3 (poor differentiated)	other invasive epithelial breast cancer	pre	FEC/Docetaxel	2	0	0	0	2
98	48	pT2	pN0	ER+	PR+	G3 (poor differentiated)	other invasive epithelial breast cancer	pre	FEC/Docetaxel plus Gemcitabine	2	0	0	1	1
129	46	pT2	pN0	ER+	PR+	G3 (poor differentiated)	other invasive epithelial breast cancer	pre	FEC/Docetaxel	2	0	0	0	2
448	50	pT1	pN0	ER-	PR-	G3 (poor differentiated)	invasive ductal	pre	FEC/Docetaxel	2	1	1	0	0
655	41	pT1	pN+	ER+	PR+	G2 (moderately differentiated)	other invasive epithelial breast cancer	pre	FEC/Docetaxel	2	0	0	0	2
649	49	pT2	pN+	ER+	PR+	G3 (poor differentiated)	invasive ductal	pre	FEC/Docetaxel plus Gemcitabine	2	2	0	0	0
782	50	pT1	pN0	ER+	PR+	G3 (poor differentiated)	invasive ductal	post	FEC/Docetaxel plus Gemcitabine	2	0	0	0	2
242	58	pT1	pN0	ER-	PR-	G2 (moderately differentiated)	other invasive epithelial breast cancer	post	FEC/Docetaxel plus Gemcitabine	2	0	0	2	0
270	42	pT4	pN+	ER+	PR+	G3 (poor differentiated)	invasive ductal	pre	FEC/Docetaxel	2	0	0	2	0
784	50	pT2	pN+	ER+	PR+	G2 (moderately differentiated)	other invasive epithelial breast cancer	pre	FEC/Docetaxel	2	0	0	0	2
691	70	pT2	pN+	ER+	PR+	G3 (poor differentiated)	invasive ductal	post	FEC/Docetaxel plus Gemcitabine	2	1	0	0	1
656	59	pT2	pN+	ER-	PR-	G3 (poor differentiated)	invasive ductal	post	FEC/Docetaxel plus Gemcitabine	2	0	0	2	0
2	55	pT1	pN+	ER+	PR+	G2 (moderately differentiated)	other invasive epithelial breast cancer	post	FEC/Docetaxel	3	0	1	2	0
395	44	pT2	pN+	ER+	PR+	G2 (moderately differentiated)	other invasive epithelial breast cancer	pre	FEC/Docetaxel	3	2	0	1	0
209	64	pT3	pN+	ER+	PR+	G2 (moderately differentiated)	other invasive epithelial breast cancer	post	FEC/Docetaxel	3	0	0	0	3
780	49	pT2	pN0	ER+	PR+	G3 (poor differentiated)	other invasive epithelial breast cancer	pre	FEC/Docetaxel plus Gemcitabine	3	0	0	2	1
697	63	pT3	pN+	ER+	PR+	G2 (moderately differentiated)	invasive lobular	post	FEC/Docetaxel	3	3	0	0	0
34	49	pT1	pN+	ER-	PR+	G2 (moderately differentiated)	invasive ductal	post	FEC/Docetaxel plus Gemcitabine	3	0	0	2	1
42	61	pT2	pN+	ER-	PR-	G2 (moderately differentiated)	invasive ductal	post	FEC/Docetaxel	3	1	1	0	1
258	58	pT2	pN0	ER-	PR-	G3 (poor differentiated)	invasive lobular	post	FEC/Docetaxel plus Gemcitabine	3	0	0	1	2
732	55	pT2	pN0	ER+	PR+	G2 (moderately differentiated)	invasive ductal	post	FEC/Docetaxel	3	2	0	0	1
224	52	pT2	pN0	ER-	PR-	G3 (poor differentiated)	other invasive epithelial breast cancer	post	FEC/Docetaxel	3	0	1	1	1
294	70	pT1	pN+	ER+	PR+	G3 (poor differentiated)	invasive ductal	post	FEC/Docetaxel	3	0	0	3	0
764	45	pT2	pN0	ER+	PR+	G3 (poor differentiated)	invasive ductal	pre	FEC/Docetaxel plus Gemcitabine	3	0	0	0	3
745	50	pT2	pN0	ER-	PR-	G3 (poor differentiated)	other invasive epithelial breast cancer	post	FEC/Docetaxel plus Gemcitabine	3	0	1	0	2
232	63	pT1	pN0	ER-	PR-	G3 (poor differentiated)	invasive ductal	post	FEC/Docetaxel	3	0	0	0	3
630	56	pT1	pN+	ER+	PR-	G3 (poor differentiated)	other invasive epithelial breast cancer	post	FEC/Docetaxel	3	0	0	2	1
58	58	pT2	pN+	ER+	PR+	G2 (moderately differentiated)	other invasive epithelial breast cancer	post	FEC/Docetaxel plus Gemcitabine	3	0	0	1	2
336	47	pT1	pN+	ER-	PR-	G2 (moderately differentiated)	other invasive epithelial breast cancer	pre	FEC/Docetaxel	3	0	0	2	1
259	64	pT2	pN+	ER-	PR-	G3 (poor differentiated)	other invasive epithelial breast cancer	post	FEC/Docetaxel plus Gemcitabine	3	0	0	1	2
594	51	pT1	pN0	ER-	PR-	G3 (poor differentiated)	other invasive epithelial breast cancer	post	FEC/Docetaxel	3	0	0	0	3
367	76	pT2	pN+	ER+	PR+	G2 (moderately differentiated)	invasive ductal	post	FEC/Docetaxel plus Gemcitabine	3	0	1	2	0
598	67	pT1	pN0	ER+	PR+	G3 (poor differentiated)	other invasive epithelial breast cancer	post	FEC/Docetaxel plus Gemcitabine	3	0	0	1	2
187	56	pT1	pN0	ER-	PR-	G3 (poor differentiated)	other invasive epithelial breast cancer	post	FEC/Docetaxel plus Gemcitabine	3	0	1	1	1
707	43	pT2	pN0	ER+	PR+	G3 (poor differentiated)	invasive ductal	pre	FEC/Docetaxel plus Gemcitabine	3	0	0	0	3
239	57	pT1	pN0	ER-	PR-	G3 (poor differentiated)	invasive ductal	post	FEC/Docetaxel plus Gemcitabine	3	0	0	0	3
116	33	pT1	pN+	ER-	PR-	G3 (poor differentiated)	other invasive epithelial breast cancer	pre	FEC/Docetaxel	3	0	0	0	3
122	47	pT1	pN+	ER+	PR+	G2 (moderately differentiated)	invasive ductal	pre	FEC/Docetaxel	3	0	0	3	0
320	49	pT1	pN0	ER-	PR-	G3 (poor differentiated)	other invasive epithelial breast cancer	pre	FEC/Docetaxel plus Gemcitabine	3	2	0	0	1
693	47	pT2	pN0	ER+	PR+	G3 (poor differentiated)	other invasive epithelial breast cancer	pre	FEC/Docetaxel	3	0	0	1	2
773	51	pT2	pN0	ER-	PR-	G3 (poor differentiated)	invasive ductal	pre	FEC/Docetaxel	3	0	0	0	3
75	57	pT2	pN0	ER+	PR+	G2 (moderately differentiated)	invasive ductal	post	FEC/Docetaxel	3	3	0	0	0
392	75	pT1	pN+	ER-	PR-	G3 (poor differentiated)	other invasive epithelial breast cancer	post	FEC/Docetaxel	3	3	0	0	0
35	54	pT2	pN+	ER+	PR-	G3 (poor differentiated)	invasive ductal	post	FEC/Docetaxel	3	0	0	3	0
60	56	pT2	pN+	ER-	PR-	G3 (poor differentiated)	invasive ductal	post	FEC/Docetaxel	3	3	0	0	0
759	51	pT1	pN+	ER+	PR+	G3 (poor differentiated)	invasive ductal	pre	FEC/Docetaxel plus Gemcitabine	3	1	0	0	2
180	28	pT2	pN0	ER-	PR-	G3 (poor differentiated)	other invasive epithelial breast cancer	pre	FEC/Docetaxel plus Gemcitabine	3	0	0	0	3
755	37	pT2	pN0	ER+	PR+	G3 (poor differentiated)	other invasive epithelial breast cancer	pre	FEC/Docetaxel plus Gemcitabine	3	0	0	0	3
483	55	pT1	pN0	ER+	PR+	G3 (poor differentiated)	invasive ductal	post	FEC/Docetaxel plus Gemcitabine	3	1	0	1	1
291	48	pT2	pN+	ER-	PR-	G3 (poor differentiated)	other invasive epithelial breast cancer	post	FEC/Docetaxel	3	0	1	2	0
246	46	pT2	pN+	ER+	PR+	G2 (moderately differentiated)	invasive ductal	pre	FEC/Docetaxel plus Gemcitabine	4	2	1	0	1
70	59	pT1	pN0	ER+	PR+	G2 (moderately differentiated)	invasive ductal	post	FEC/Docetaxel	4	1	1	0	2
237	52	pT1	pN+	ER+	PR+	G2 (moderately differentiated)	invasive ductal	pre	FEC/Docetaxel	4	0	0	0	4
701	42	pT1	pN0	ER-	PR-	G3 (poor differentiated)	other invasive epithelial breast cancer	pre	FEC/Docetaxel	4	0	0	0	4
640	44	pT2	pN+	ER+	PR+	G2 (moderately differentiated)	invasive ductal	pre	FEC/Docetaxel	4	1	0	1	2
27	65	pT2	pN+	ER-	PR-	G3 (poor differentiated)	invasive ductal	post	FEC/Docetaxel plus Gemcitabine	4	1	1	1	1
169	73	pT1	pN+	ER+	PR+	G3 (poor differentiated)	other invasive epithelial breast cancer	post	FEC/Docetaxel plus Gemcitabine	4	0	0	2	2
685	74	pT2	pN+	ER-	PR-	G3 (poor differentiated)	other invasive epithelial breast cancer	post	FEC/Docetaxel	4	0	0	2	2
31	49	pT2	pN+	ER+	PR+	G2 (moderately differentiated)	other invasive epithelial breast cancer	pre	FEC/Docetaxel plus Gemcitabine	4	0	0	2	2
251	48	pT2	pN+	ER+	PR+	G3 (poor differentiated)	invasive ductal	post	FEC/Docetaxel	4	0	0	4	0
405	64	pT2	pN0	ER-	PR-	G3 (poor differentiated)	invasive ductal	post	FEC/Docetaxel	4	2	0	2	0
617	49	pT1	pN0	ER-	PR-	G3 (poor differentiated)	invasive ductal	pre	FEC/Docetaxel plus Gemcitabine	4	0	1	3	0
92	45	pT1	pN+	ER-	PR-	G3 (poor differentiated)	other invasive epithelial breast cancer	post	FEC/Docetaxel plus Gemcitabine	5	0	0	0	5
254	42	pT2	pN+	ER+	PR+	G3 (poor differentiated)	other invasive epithelial breast cancer	pre	FEC/Docetaxel plus Gemcitabine	5	1	2	2	0
329	53	pT1	pN+	ER-	PR-	G3 (poor differentiated)	other invasive epithelial breast cancer	post	FEC/Docetaxel	5	2	0	0	3
496	61	pT1	pN0	ER+	PR+	G3 (poor differentiated)	invasive ductal	post	FEC/Docetaxel plus Gemcitabine	5	2	1	1	1
384	60	pT1		ER+	PR-	G3 (poor differentiated)	other invasive epithelial breast cancer	post	FEC/Docetaxel	5	1	0	3	1
684	41	pT1	pN+	ER+	PR+	G3 (poor differentiated)	other invasive epithelial breast cancer	pre	FEC/Docetaxel	6	2	3	0	1
289	53	pT1	pN0	ER-	PR-	G3 (poor differentiated)	other invasive epithelial breast cancer	post	FEC/Docetaxel	6	6	0	0	0
219	53	pT2	pN0	ER+	PR+	G3 (poor differentiated)	invasive ductal	post	FEC/Docetaxel plus Gemcitabine	6	0	0	4	2
653	72	pT2	pN0	ER+	PR-	G2 (moderately differentiated)	other invasive epithelial breast cancer	post	FEC/Docetaxel plus Gemcitabine	6	0	1	0	5
226	48	pT1	pN0	ER+	PR+	G3 (poor differentiated)	other invasive epithelial breast cancer	pre	FEC/Docetaxel plus Gemcitabine	6	0	0	0	6
234	67	pT2	pN0	ER+	PR-	G3 (poor differentiated)	invasive ductal	post	FEC/Docetaxel plus Gemcitabine	6	0	0	2	4
257	72	pT1	pN+	ER-	PR-	G3 (poor differentiated)	invasive ductal	post	FEC/Docetaxel	7	0	1	2	4
95	63	pT1	pN+	ER-	PR-	G3 (poor differentiated)	invasive ductal	post	FEC/Docetaxel plus Gemcitabine	7	0	0	2	5
65	65	pT2	pN0	ER-	PR+	G3 (poor differentiated)	invasive ductal	post	FEC/Docetaxel	7	1	3	0	3
713	47							pre	FEC/Docetaxel plus Gemcitabine	7	0	2	3	2
351	68	pT2	pN+	ER+	PR-	G3 (poor differentiated)	other invasive epithelial breast cancer	post	FEC/Docetaxel plus Gemcitabine	8	4	0	2	2
176	46	pT1	pN+	ER+	PR+	G2 (moderately differentiated)	other invasive epithelial breast cancer	pre	FEC/Docetaxel	8	0	0	4	4
225	42	pT2	pN0	ER+	PR+	G2 (moderately differentiated)	invasive ductal	pre	FEC/Docetaxel	8	1	0	3	4
635	60	pT1	pN0	ER+	PR+	G2 (moderately differentiated)	invasive ductal	post	FEC/Docetaxel	8	1	0	5	2
283	69	pT2	pN0	ER-	PR-	G2 (moderately differentiated)	other invasive epithelial breast cancer	post	FEC/Docetaxel plus Gemcitabine	8	0	0	2	6
142	49	pT2	pN0	ER-	PR-	G3 (poor differentiated)	other invasive epithelial breast cancer	pre	FEC/Docetaxel plus Gemcitabine	9	0	0	7	2
546	62	pT4	pN+	ER+	PR+	G3 (poor differentiated)	other invasive epithelial breast cancer	post	FEC/Docetaxel plus Gemcitabine	9	5	2	2	0
702	66	pT1	pN0	ER+	PR+	G2 (moderately differentiated)	other invasive epithelial breast cancer	post	FEC/Docetaxel	10	0	1	9	0
55	51	pT2	pN0	ER+	PR+	G2 (moderately differentiated)	other invasive epithelial breast cancer	pre	FEC/Docetaxel plus Gemcitabine	10	6	0	2	2
272	57	pT2	pN+	ER+	PR-	G2 (moderately differentiated)	invasive ductal	post	FEC/Docetaxel plus Gemcitabine	11	10	0	0	1
227	44	pT2	pN+	ER+	PR+	G3 (poor differentiated)	other invasive epithelial breast cancer	pre	FEC/Docetaxel plus Gemcitabine	12	0	0	1	11
175	61	pT1	pN+	ER-	PR-	G3 (poor differentiated)	invasive ductal	post	FEC/Docetaxel plus Gemcitabine	14	0	9	5	0
397	66	pT2	pN+	ER-	PR-	G3 (poor differentiated)	other invasive epithelial breast cancer	post	FEC/Docetaxel plus Gemcitabine	20	0	4	6	10
223	69	pT2	pN+	ER+	PR+	G2 (moderately differentiated)	other invasive epithelial breast cancer	post	FEC/Docetaxel	25	1	1	3	20
5	69	pT1	pN+	ER-	PR-	G2 (moderately differentiated)	invasive ductal	post	FEC/Docetaxel plus Gemcitabine	34	2	5	14	13
419	76	pT2	pN0	ER+	PR+	G3 (poor differentiated)	invasive ductal	post	FEC/Docetaxel	110	110	0	0	0
632	51	pT2	pN+	ER+	PR-	G2 (moderately differentiated)	other invasive epithelial breast cancer	pre	FEC/Docetaxel plus Gemcitabine	120	120	0	0	0
168	35	pT1	pN+	ER-	PR-	G2 (moderately differentiated)	other invasive epithelial breast cancer	pre	FEC/Docetaxel plus Gemcitabine	324	2	0	31	142
250	46	pT1	pN0	ER+	PR+	G3 (poor differentiated)	invasive ductal	post	FEC/Docetaxel plus Gemcitabine	1689	1689	0	0	0
